# Supplementary material for: HLA A*24:02–restricted T cell receptors cross-recognize bacterial and preproinsulin peptides in type 1 diabetes
Source: J Clin Invest. 2024 Sep 17;134(18):e164535. doi: 10.1172/JCI164535 (PMC11405051; doi:10.1172/JCI164535)
Supplement: Supporting data values [file jci-134-164535-s115.xlsx]

## Sheet: Figure 1A
8mer sizing mixture		9mer sizing mixture		10mer sizing mixture		11mer sizing mixture		12mer sizing mixture		13mer sizing mixture
0.055	0.062	0.8	0.834	0.039	0.041	0.043	0.045	0.051	0.039	0.029	0.044
MIP-1β ng/mL

## Sheet: Figure 1B
Amino acid	CPL position 1		CPL position 2		CPL position 3		CPL position 4		CPL position 5		CPL position 6		CPL position 7		CPL position 8		CPL position 9
A	0.107453	0.138414	0.0091062	0.0109274	0.0509947	0.0327823	-0.0109274	-0.0182124	-0.0218549	-0.0291399	1.38067	1.06526	0.0801345	0.0418885	0.0364248	0.0327823	0.548193	0.500841
C	0.17666	0.2058	0.00728496	0.00728496	0.0273186	0.0091062	-0.00728492	-0.0145699	-0.0127487	-0.0309611	0.0491735	0.0473522	0.0728496	0.052816	0.0710283	0.0418885	0.0947045	0.0947045
D	0.309611	0.318717	-0.00364248	0.00364248	0.0291398	0.0273186	0	-0.00728496	-0.0309611	-0.0346035	0.038246	-0.00728496	0.0346036	0.00728496	0.0437098	0.0309611	0.052816	0.038246
E	0.200336	0.242225	-0.00546372	-0.00364248	0.00364248	-0.0109274	-0.0254974	-0.0273186	-0.0346035	-0.0400673	0.0491735	0.00728492	0.0291398	0.007285	0.0491735	0.0127487	0.0564585	0.0327823
F	0.0218549	0.0528159	0.00364244	0.045531	0.0837771	0.0509947	-0.0182124	-0.0200336	-0.0218548	-0.0273186	1.4459	1.29952	0.0400673	0.0327823	0.0601009	0.0127487	0.489914	0.406136
G	0.0582797	0.0783133	-0.0163912	-0.007285	0.00728496	-0.00182124	-0.0163912	-0.0182124	-0.0273186	-0.030961	0.0673859	0.00364248	1.30765	1.1146	0.0528159	0.0218549	0.0364248	0.01457
H	0.187588	0.24951	0.0819558	0.103811	0.0892407	0.0582797	0.0236761	0.0127487	0.00182124	-0.0163912	0.0928832	0.0710284	0.0783133	0.0382461	0.045531	0.0364248	0.0273186	0.0200336
I	0.0947044	0.145699	0.0218549	0.0473523	0.0109275	-0.0145699	-0.0182124	-0.0218548	0.0163912	0.00728496	0.107453	0.0418885	0.0400673	0.038246	1.44971	1.02718	0.364248	0.222191
K	0.105632	0.151163	0.134772	0.138414	-0.0200336	-0.0254974	-0.00364248	-0.0127487	-0.0218549	-0.0254973	0.0928832	0.0509947	0.0309611	0.0273186	0.038246	0.0218549	0.0309611	0.0182124
L	0.0819558	0.0947045	0.330505	0.386963	0.641077	0.438919	-0.00728496	-0.0091062	0.83777	0.794061	0.107453	0.0582797	0.045531	0.00728498	0.653825	0.566406	0.677501	0.533623
M	0.0346036	0.0764921	0.180303	0.222191	0.519053	0.46988	-0.0291398	-0.0364248	-0.0163912	-0.0182124	0.559121	0.39703	0.0182124	0.0127487	0.142057	0.100168	0.577333	0.448025
N	0.389745	0.560942	0.0746708	0.134772	0.0855983	0.0783133	-0.0200337	-0.0309611	-0.00910618	-0.0109274	0.0692071	0.0236761	0.16209	0.0619222	0.0746708	0.0673859	0.0692072	0.0273186
P	0.0491735	0.0764921	0.0273186	0.0473522	0.879659	0.713926	0.795882	0.795882	-0.0200337	-0.0236761	0.0655646	0.0473522	2.25469	1.77935	0.0655647	0.0400673	0.0291398	0.0127487
Q	0.480538	0.516963	0.0273186	0.0509947	0.254974	0.225834	0.0346036	0.0218549	-0.0200337	-0.0309611	0.0673859	0.0491735	0.0673859	0.0473523	0.0437098	0.0418885	0.109274	0.0746708
R	0.116559	0.123844	-0.0327823	-0.0200337	0.0437097	0.0218549	1.2694	1.24391	-0.00546374	-0.0200337	0.0382461	0.00364246	0.132951	0.0163911	0.0437097	0.0218549	0.0473523	0.0127487
S	0.140235	0.171197	-0.0163911	-0.0127487	0.0254973	0.00546374	0.00364248	0	-0.0236762	-0.0273186	0.0783133	0.0382461	0.22037	0.171197	0.0509947	0.0218549	0.0291398	0.00910622
T	0.0273186	0.0327823	0.00546372	0.00546372	-0.00182124	-0.00364248	-0.0182124	-0.0236762	0.0163911	-0.00364246	0.0728496	0.0491734	0.0528159	0.0309611	0.0491735	0.038246	0.105632	0.101989
V	0.0509947	0.052816	0.00728496	0.0145699	-0.0127487	-0.0127487	0.0655646	0.038246	0.0346036	0.00910618	0.566406	0.427991	0.0655647	0.0418885	0.233119	0.193052	0.77767	0.604652
W	0.0855983	0.122023	0.284113	0.353321	0.0965257	0.0437097	-0.00182124	-0.0109274	0.0254974	0.00728496	0.13295	0.123844	0.0673859	0.0346035	0.0673859	0.0327823	0.531802	0.482629
Y	0.0819558	0.0855983	0.295041	0.391567	0.00910616	-0.0127486	-0.0200337	-0.0218549	0.0309611	0.00728492	0.143878	0.0673859	0.0564584	0.0418885	0.0564584	0.052816	0.101989	0.0819558
	MIP-1β ng/mL
	LWMRLLPLL peptide

## Sheet: Figure 2A
Peptide concentration	LWMRLLPLL		QLPRLFPLL		NMPRLFPIV
0.0001	2.18103	2.20016	3.22053	3.12487	2.99413	2.85702
1e-05	2.12682	2.03435	3.27473	3.35126	2.84746	3.07704
1e-06	1.69636	1.74419	3.21415	3.33213	2.66889	2.74861
1e-07	0.91833	0.87369	3.09936	3.15356	2.37554	2.56686
1e-08	0.11479	0.05102	2.79325	3.12487	1.68998	1.82071
1e-09	-0.00957	-0.00638	2.85702	2.81876	0.06377	0.10523
1e-10	-0.00638	-0.00319	0.83861	0.79078	0.00638	0
1e-11	0.09885	0.01594	-0.00319	0.00957	0.02232	0.0287
	MIP-1β ng/mL

## Sheet: Figure 2C (left)
Time (s)	Response Units
-28.1	[4C6 TCR] 0.71 µM	[4C6 TCR] 0.71 µM	[4C6 TCR] 1.41 µM	[4C6 TCR] 2.82 µM	[4C6 TCR] 5.65 µM	[4C6 TCR] 11.3 µM	[4C6 TCR] 22.59 µM	[4C6 TCR] 45.19 µM	[4C6 TCR] 90.38 µM	[4C6 TCR] 180.75 µM	[4C6 TCR] 361.5 µM
-28	-0.48985	-0.60551	-0.42061	-0.32758	-0.14003	0.047887	0.259914	0.732984	1.23514	1.73472	2.66005
-27.9	-0.36875	-0.51176	-0.36983	-0.30024	-0.10878	0.055699	0.310695	0.67439	1.09451	1.76597	2.6288
-27.8	-0.31565	-0.49614	-0.36666	-0.31586	-0.20802	0.055699	0.341945	0.686109	1.11404	1.78233	2.57729
-27.7	-0.38755	-0.46806	-0.37056	-0.2807	-0.27284	0.062779	0.325588	0.721997	1.1531	1.85582	2.51235
-27.6	-0.4	-0.48906	-0.4128	-0.25727	-0.21424	0.043981	0.310695	0.713452	1.14847	1.85509	2.4999
-27.5	-0.41172	-0.4727	-0.38936	-0.2768	-0.19789	0.06815	0.334865	0.689283	1.14602	1.80504	2.50222
-27.4	-0.39219	-0.48442	-0.40108	-0.28388	-0.19545	0.067418	0.361476	0.686841	1.13357	1.79722	2.47646
-27.3	-0.39537	-0.46806	-0.40108	-0.29242	-0.2057	0.067418	0.373195	0.697095	1.14993	1.79722	2.485
-27.2	-0.38511	-0.4727	-0.39327	-0.3205	-0.18617	0.058873	0.373195	0.693921	1.16018	1.80504	2.46401
-27.1	-0.39219	-0.47734	-0.38155	-0.32294	-0.1869	0.063512	0.376369	0.682202	1.14602	1.8004	2.45375
-27	-0.39219	-0.47978	-0.38155	-0.31269	-0.1869	0.060338	0.381008	0.682202	1.15628	1.79796	2.46083
-26.9	-0.39219	-0.4727	-0.39644	-0.31977	-0.19545	0.055699	0.38882	0.679029	1.15774	1.80504	2.45229
-26.8	-0.38047	-0.48442	-0.39791	-0.31977	-0.19081	0.058873	0.393459	0.67439	1.15628	1.80968	2.46157
-26.7	-0.39537	-0.47661	-0.39644	-0.3393	-0.19081	0.060338	0.3959	0.677564	1.16092	1.81676	2.47328
-26.6	-0.3773	-0.46489	-0.38619	-0.3393	-0.19081	0.060338	0.400539	0.670484	1.15774	1.81993	2.48036
-26.5	-0.36802	-0.46489	-0.38155	-0.32294	-0.20253	0.070592	0.38882	0.675122	1.168	1.81285	2.48354
-26.4	-0.36094	-0.46953	-0.37691	-0.3244	-0.20253	0.063512	0.38882	0.682202	1.16556	1.81285	2.485
-26.3	-0.36875	-0.47661	-0.36983	-0.32294	-0.19789	0.06815	0.381008	0.677564	1.17264	1.81285	2.48036
-26.2	-0.3773	-0.47197	-0.36983	-0.31586	-0.19862	0.070592	0.373928	0.675122	1.16946	1.80504	2.48354
-26.1	-0.36094	-0.4727	-0.37838	-0.3244	-0.19862	0.075231	0.381008	0.682202	1.17654	1.80968	2.4811
-26	-0.37266	-0.46953	-0.37374	-0.31513	-0.20716	0.075231	0.381008	0.686841	1.17972	1.80504	2.48036
-25.9	-0.37583	-0.46806	-0.3691	-0.30805	-0.19789	0.075231	0.381008	0.701001	1.18435	1.80504	2.48036
-25.8	-0.38511	-0.4727	-0.37447	-0.31269	-0.19862	0.072057	0.376369	0.682202	1.18435	1.8004	2.48036
-25.7	-0.39219	-0.4727	-0.38863	-0.31513	-0.20716	0.070592	0.362209	0.679029	1.17264	1.79014	2.47328
-25.6	-0.39537	-0.48125	-0.38155	-0.33222	-0.20253	0.063512	0.366115	0.689283	1.16946	1.78868	2.47255
-25.5	-0.4	-0.47197	-0.38546	-0.33466	-0.2057	0.060338	0.376369	0.686841	1.168	1.79796	2.46401
-25.4	-0.4	-0.46489	-0.37374	-0.32294	-0.19862	0.067418	0.369289	0.697095	1.17264	1.79722	2.46865
-25.3	-0.39683	-0.46806	-0.37374	-0.3244	-0.19545	0.070592	0.373928	0.706372	1.17727	1.8004	2.47328
-25.2	-0.39219	-0.46098	-0.38155	-0.31513	-0.19789	0.075231	0.381008	0.713452	1.18435	1.80968	2.48354
-25.1	-0.38755	-0.46098	-0.37691	-0.31269	-0.19081	0.075231	0.381008	0.716626	1.18753	1.81676	2.48036
-25	-0.37583	-0.46953	-0.36983	-0.30341	-0.19081	0.079869	0.384182	0.721265	1.19681	1.80968	2.48036
-24.9	-0.3773	-0.46489	-0.36983	-0.30805	-0.18617	0.075231	0.381008	0.718091	1.19607	1.81993	2.47328
-24.8	-0.37266	-0.46489	-0.36666	-0.30487	-0.1869	0.075231	0.381008	0.725171	1.19925	1.82457	2.48036
-24.7	-0.37583	-0.47197	-0.36202	-0.30341	-0.19545	0.078404	0.385646	0.725171	1.19217	1.82921	2.47182
-24.6	-0.36875	-0.46489	-0.35738	-0.30487	-0.17909	0.075231	0.392726	0.716626	1.19681	1.83946	2.47328
-24.5	-0.36558	-0.46953	-0.36202	-0.2956	-0.19081	0.079869	0.392726	0.721265	1.19217	1.83629	2.48036
-24.4	-0.36802	-0.46489	-0.36202	-0.28388	-0.19081	0.075231	0.384182	0.718091	1.19681	1.82921	2.48818
-24.3	-0.34922	-0.46489	-0.36202	-0.28144	-0.18617	0.086949	0.38882	0.713452	1.19925	1.83629	2.4999
-24.2	-0.34922	-0.46489	-0.35884	-0.2768	-0.17909	0.091588	0.385646	0.72981	1.20389	1.83629	2.49282
-24.1	-0.34605	-0.46025	-0.34957	-0.2768	-0.17128	0.101842	0.392726	0.740064	1.20852	1.84801	2.50307
-24	-0.33677	-0.45	-0.3503	-0.26435	-0.15956	0.106481	0.3959	0.744702	1.2156	1.83946	2.51552
-23.9	-0.32969	-0.44072	-0.33931	-0.25727	-0.15956	0.111119	0.405178	0.749341	1.23123	1.84874	2.52407
-23.8	-0.32969	-0.43364	-0.33004	-0.2619	-0.15638	0.121373	0.412258	0.764234	1.23514	1.85582	2.53115
-23.7	-0.32969	-0.43047	-0.32296	-0.25263	-0.15174	0.126012	0.412258	0.779126	1.24295	1.85582	2.53432
-23.6	-0.32652	-0.42583	-0.32296	-0.24237	-0.14711	0.118932	0.416896	0.788404	1.25467	1.85899	2.53188
-23.5	-0.32188	-0.42583	-0.32296	-0.24945	-0.14003	0.126012	0.412258	0.798658	1.25784	1.86827	2.53896
-23.4	-0.3336	-0.42119	-0.31832	-0.24945	-0.14857	0.118199	0.415432	0.796216	1.2554	1.87535	2.53115
-23.3	-0.3242	-0.42583	-0.31588	-0.24482	-0.14711	0.118199	0.42007	0.803296	1.26248	1.87999	2.53115
-23.2	-0.3148	-0.43364	-0.31124	-0.24555	-0.14003	0.118199	0.412258	0.807935	1.25467	1.87852	2.5226
-23.1	-0.32188	-0.43364	-0.32296	-0.24555	-0.14003	0.106481	0.405178	0.80647	1.25931	1.8878	2.52724
-23	-0.32188	-0.43364	-0.31832	-0.25263	-0.14711	0.106481	0.415432	0.811109	1.26956	1.88707	2.52407
-22.9	-0.31407	-0.44072	-0.31124	-0.25019	-0.14003	0.109654	0.42007	0.807935	1.26248	1.89805	2.51943
-22.8	-0.30235	-0.44145	-0.30806	-0.26435	-0.14784	0.107213	0.41299	0.818189	1.26712	1.90269	2.52407
-22.7	-0.29454	-0.43364	-0.31514	-0.24945	-0.14784	0.129918	0.423244	0.818921	1.26956	1.90269	2.53432
-22.6	-0.27037	-0.41411	-0.29793	-0.22992	-0.14076	0.157994	0.456813	0.847852	1.28665	1.93162	2.54286
-22.5	-0.25157	-0.41093	-0.27999	-0.19086	-0.10804	0.176793	0.485744	0.876783	1.29837	1.94884	2.55849
-22.4	-0.25474	-0.4063	-0.27999	-0.16742	-0.10096	0.179967	0.47549	0.870435	1.30081	1.9503	2.56313
-22.3	-0.26792	-0.40166	-0.28463	-0.17914	-0.10096	0.189244	0.470851	0.865796	1.31009	1.93321	2.55849
-22.2	-0.26646	-0.37505	-0.29561	-0.17914	-0.09779	0.196324	0.470851	0.854077	1.30862	1.92296	2.5663
-22.1	-0.26402	-0.36333	-0.27608	-0.17914	-0.09315	0.192418	0.485744	0.86189	1.3179	1.90977	2.58266
-22	-0.26329	-0.35551	-0.26754	-0.17133	-0.09156	0.216588	0.507595	0.876783	1.33597	1.92222	2.60146
-21.9	-0.25547	-0.35088	-0.24483	-0.14716	-0.08607	0.258824	0.55215	0.893872	1.36477	1.95116	2.60927
-21.8	-0.24217	-0.32817	-0.2253	-0.10028	-0.07362	0.298619	0.565334	0.940015	1.37649	1.97227	2.61244
-21.7	-0.20933	-0.28911	-0.19796	-0.01435	-0.04945	0.321324	0.568508	0.991529	1.40701	1.99327	2.61708
-21.6	-0.16404	-0.28911	-0.18233	0.048154	0.013051	0.316686	0.544338	1.06575	1.47806	2.01988	2.58583
-21.5	-0.15	-0.3477	-0.2253	0.015439	0.111562	0.235387	0.470851	1.12043	1.52029	1.95579	2.49916
-21.4	-0.28599	-0.42741	-0.32845	-0.18769	0.048208	0.123692	0.39114	0.968091	1.33279	1.85118	2.44057
-21.3	-0.56639	-0.51567	-0.49324	-0.5213	-0.17286	-0.05136	0.298976	0.687696	1.05472	1.68553	2.34682
-21.2	-0.77342	-0.60319	-0.68306	-0.72675	-0.37208	-0.24276	0.191188	0.489209	0.892972	1.47533	2.23268
-21.1	-0.92344	-0.72819	-0.80501	-0.84784	-0.60255	-0.34665	0.084133	0.353345	0.737455	1.37926	2.13735
-21	-0.93833	-0.86406	-0.85262	-0.83466	-0.67518	-0.38571	0.041164	0.339185	0.69058	1.35972	2.12416
-20.9	-0.84849	-0.90166	-0.78707	-0.72052	-0.60804	-0.33419	0.065334	0.425122	0.794461	1.42686	2.17726
-20.8	-0.71958	-0.85161	-0.67769	-0.60724	-0.49391	-0.20834	0.152126	0.523633	0.914823	1.54491	2.27797
-20.7	-0.62498	-0.75163	-0.58858	-0.53461	-0.37831	-0.11544	0.220119	0.600904	0.986722	1.63389	2.32875
-20.6	-0.56333	-0.65556	-0.53707	-0.47138	-0.31117	-0.05294	0.268459	0.666577	1.03982	1.68468	2.3749
-20.5	-0.48985	-0.58672	-0.46981	-0.39399	-0.26734	-0.01071	0.31924	0.726758	1.09842	1.73863	2.43813
-20.4	-0.41014	-0.51408	-0.42452	-0.34638	-0.21107	0.052525	0.35757	0.77522	1.14993	1.77843	2.4999
-20.3	-0.32115	-0.429	-0.39327	-0.31977	-0.1338	0.134557	0.38174	0.788404	1.21328	1.79332	2.56703
-20.2	-0.275	-0.33525	-0.38155	-0.31195	-0.05409	0.204869	0.397365	0.786939	1.2781	1.80821	2.61782
-20.1	-0.24693	-0.28447	-0.37691	-0.29242	-0.01039	0.251012	0.412258	0.788404	1.31399	1.81749	2.64125
-20	-0.22495	-0.25395	-0.37374	-0.2713	0.015493	0.261998	0.415432	0.786939	1.31717	1.84483	2.64052
-19.9	-0.22813	-0.25395	-0.35421	-0.2619	0.00524	0.240025	0.41299	0.79231	1.28909	1.87926	2.62099
-19.8	-0.25157	-0.26176	-0.33931	-0.24482	-0.00404	0.227574	0.42007	0.826734	1.28665	1.90733	2.62416
-19.7	-0.25938	-0.27348	-0.3105	-0.21039	-0.01112	0.223668	0.439601	0.859571	1.2969	1.93004	2.61708
-19.6	-0.25474	-0.27348	-0.29097	-0.17914	-0.01429	0.223668	0.463771	0.889234	1.30154	1.9503	2.63344
-19.5	-0.24449	-0.27348	-0.26754	-0.17133	-0.01185	0.215856	0.478664	0.920484	1.30618	1.96519	2.63661
-19.4	-0.24375	-0.28203	-0.26046	-0.1518	-0.03065	0.215856	0.493557	0.92439	1.29373	1.96519	2.64516
-19.3	-0.23204	-0.27275	-0.25728	-0.14325	-0.03773	0.204137	0.502834	0.908033	1.30545	1.96519	2.64369
-19.2	-0.24693	-0.27812	-0.248	-0.14325	-0.03529	0.208775	0.509914	0.890821	1.30154	1.97301	2.64516
-19.1	-0.25157	-0.28056	-0.24556	-0.14081	-0.04237	0.199498	0.498195	0.90022	1.30935	1.96983	2.64833
-19	-0.2711	-0.2852	-0.25264	-0.15961	-0.05018	0.200963	0.502834	0.900952	1.32107	1.97301	2.64833
-18.9	-0.27574	-0.29301	-0.26754	-0.16278	-0.05726	0.199498	0.505275	0.897779	1.3179	1.98009	2.65615
-18.8	-0.28282	-0.30473	-0.27217	-0.17206	-0.06654	0.189244	0.495021	0.900952	1.32107	1.96983	2.66005
-18.7	-0.29771	-0.31963	-0.27999	-0.16742	-0.06898	0.187779	0.498195	0.896314	1.32962	1.97301	2.65615
-18.6	-0.30235	-0.32109	-0.29634	-0.1745	-0.06971	0.189244	0.514553	0.897779	1.32815	1.98936	2.66786
-18.5	-0.31016	-0.32426	-0.29879	-0.17987	-0.07826	0.192418	0.516994	0.89314	1.32962	1.97691	2.6725
-18.4	-0.3187	-0.3438	-0.29171	-0.19403	-0.07203	0.200963	0.514553	0.881421	1.33279	1.98009	2.67958
-18.3	-0.32505	-0.35088	-0.30342	-0.18695	-0.0619	0.199498	0.513088	0.873609	1.34768	1.99254	2.69911
-18.2	-0.3336	-0.3438	-0.30342	-0.18695	-0.05482	0.211949	0.509914	0.873609	1.35696	2.00426	2.71865
-18.1	-0.31724	-0.34843	-0.28389	-0.19086	-0.04554	0.228307	0.517726	0.869702	1.37185	2.02061	2.73036
-18	-0.31016	-0.35088	-0.27925	-0.18232	-0.04701	0.243199	0.538845	0.889234	1.37649	2.03087	2.71865
-17.9	-0.28745	-0.3438	-0.269	-0.18695	-0.03773	0.254918	0.556057	0.897779	1.38357	2.03551	2.71547
-17.8	-0.27818	-0.32426	-0.26754	-0.18378	-0.02601	0.266637	0.560695	0.904859	1.37893	2.02061	2.70619
-17.7	-0.26646	-0.31963	-0.25728	-0.17914	-0.02357	0.259557	0.560695	0.904859	1.38821	2.03087	2.6913
-17.6	-0.26719	-0.32426	-0.25972	-0.1745	-0.00648	0.269811	0.560695	0.90022	1.39529	2.02379	2.69594
-17.5	-0.25938	-0.30937	-0.24947	-0.16425	-0.00404	0.274449	0.560695	0.881421	1.38675	2.04014	2.70619
-17.4	-0.24449	-0.31181	-0.24019	-0.16278	0.00841	0.262731	0.548976	0.881421	1.39602	2.03551	2.70375
-17.3	-0.23204	-0.30473	-0.23311	-0.15253	0.00524	0.259557	0.541164	0.88606	1.4031	2.04014	2.71083
-17.2	-0.2125	-0.28984	-0.23629	-0.15497	0.012319	0.266637	0.541164	0.885327	1.4031	2.04722	2.70229
-17.1	-0.19615	-0.27739	-0.23775	-0.14325	0.0006	0.254918	0.541164	0.876783	1.4031	2.03087	2.69911
-17	-0.19297	-0.26103	-0.23311	-0.14081	0.0006	0.254918	0.529445	0.881421	1.39529	2.03551	2.69911
-16.9	-0.16954	-0.25786	-0.22847	-0.15961	0.0006	0.247106	0.526271	0.878247	1.38675	2.02379	2.6874
-16.8	-0.17662	-0.2415	-0.22921	-0.15961	0.00377	0.247106	0.536525	0.885327	1.38821	2.02379	2.69203
-16.7	-0.16636	-0.24223	-0.24092	-0.16742	0.00841	0.247106	0.529445	0.885327	1.38357	2.02061	2.6913
-16.6	-0.17662	-0.23906	-0.24092	-0.16742	0.00133	0.238561	0.529445	0.873609	1.38357	2.01134	2.67958
-16.5	-0.18907	-0.23442	-0.24947	-0.1745	0.00841	0.247838	0.529445	0.865064	1.38821	2.02843	2.6874
-16.4	-0.18907	-0.24614	-0.24019	-0.15253	0.00377	0.247106	0.526271	0.874341	1.38675	2.03087	2.69911
-16.3	-0.18907	-0.2415	-0.24092	-0.15961	0.013051	0.238561	0.533351	0.881421	1.38357	2.02379	2.69594
-16.2	-0.18589	-0.24223	-0.23775	-0.15961	0.020131	0.243199	0.536525	0.88606	1.39139	2.02843	2.6913
-16.1	-0.18125	-0.23906	-0.24483	-0.16278	0.020131	0.247838	0.529445	0.89314	1.39139	2.03551	2.67958
-16	-0.17662	-0.23442	-0.248	-0.1557	0.020131	0.251744	0.534084	0.888501	1.38821	2.02769	2.67958
-15.9	-0.16954	-0.2415	-0.24092	-0.1557	0.020131	0.261998	0.544338	0.89314	1.37893	2.02769	2.67958
-15.8	-0.16954	-0.23442	-0.23629	-0.16425	0.02477	0.271275	0.548976	0.89314	1.38357	2.01597	2.67177
-15.7	-0.17808	-0.23759	-0.24092	-0.16278	0.023305	0.278356	0.548976	0.897779	1.37185	2.01597	2.67177
-15.6	-0.1688	-0.23906	-0.23775	-0.16425	0.027944	0.278356	0.541896	0.904859	1.37185	2.00743	2.67494
-15.5	-0.16954	-0.24614	-0.2253	-0.15497	0.02477	0.266637	0.548976	0.904859	1.36404	2.02379	2.67958
-15.4	-0.16954	-0.24614	-0.21358	-0.15107	0.035024	0.266637	0.541164	0.896314	1.36404	2.01207	2.67958
-15.3	-0.16636	-0.25395	-0.22139	-0.1557	0.036489	0.269811	0.541164	0.900952	1.36404	2.01671	2.67958
-15.2	-0.15708	-0.24931	-0.21675	-0.14081	0.03185	0.259557	0.541164	0.89314	1.36404	2.01597	2.67958
-15.1	-0.15	-0.23906	-0.21822	-0.14789	0.023305	0.250279	0.541164	0.89314	1.36868	2.01134	2.67958
-15	-0.14219	-0.22978	-0.21675	-0.15107	0.027944	0.251744	0.529445	0.89314	1.36404	2.00426	2.67958
-14.9	-0.14219	-0.23125	-0.22921	-0.15253	0.027944	0.250279	0.534084	0.89314	1.36404	2.00426	2.68422
-14.8	-0.14219	-0.22661	-0.22921	-0.14789	0.027944	0.254918	0.541164	0.878247	1.36404	2.00889	2.6913
-14.7	-0.15	-0.22197	-0.22603	-0.14789	0.027944	0.254918	0.536525	0.873609	1.3594	2.01597	2.6913
-14.6	-0.15	-0.2227	-0.23311	-0.14789	0.027944	0.251744	0.529445	0.873609	1.35232	2.00426	2.6913
-14.5	-0.16172	-0.2227	-0.23311	-0.14789	0.027944	0.247106	0.521633	0.873609	1.35696	2.00426	2.6913
-14.4	-0.15	-0.23442	-0.22847	-0.14789	0.027944	0.247106	0.529445	0.873609	1.35623	2.00743	2.68666
-14.3	-0.16172	-0.23125	-0.23311	-0.14789	0.027944	0.247106	0.521633	0.873609	1.35623	2.01207	2.67958
-14.2	-0.16172	-0.22661	-0.24092	-0.15961	0.02477	0.247106	0.521633	0.873609	1.35623	2.01207	2.67958
-14.1	-0.15	-0.22978	-0.24092	-0.15961	0.020131	0.247106	0.521633	0.873609	1.34451	2.00889	2.67958
-14	-0.16172	-0.2227	-0.23775	-0.15961	0.020131	0.235387	0.521633	0.865796	1.34451	1.99644	2.66786
-13.9	-0.1649	-0.23442	-0.23311	-0.15961	0.020131	0.235387	0.521633	0.861158	1.34451	1.99644	2.66005
-13.8	-0.16245	-0.23442	-0.24483	-0.15961	0.020131	0.235387	0.521633	0.854077	1.34451	1.99644	2.66786
-13.7	-0.16954	-0.23442	-0.24483	-0.15961	0.020131	0.235387	0.521633	0.842359	1.34451	1.99644	2.66469
-13.6	-0.16954	-0.23442	-0.24483	-0.15961	0.020131	0.230748	0.521633	0.854077	1.34451	1.98472	2.66323
-13.5	-0.16954	-0.23442	-0.24483	-0.15961	0.015493	0.223668	0.509914	0.858716	1.32815	1.9879	2.66005
-13.4	-0.16954	-0.23442	-0.24483	-0.15961	0.020131	0.223668	0.505275	0.86897	1.31326	1.99254	2.66469
-13.3	-0.17662	-0.23442	-0.24019	-0.16278	0.020131	0.215856	0.502834	0.858716	1.3179	1.98936	2.66005
-13.2	-0.16954	-0.23442	-0.23311	-0.1557	0.020131	0.215856	0.509914	0.86189	1.31643	1.98936	2.65615
-13.1	-0.16954	-0.24614	-0.24092	-0.15253	0.016958	0.215856	0.509914	0.873609	1.3179	1.9918	2.66005
-13	-0.16954	-0.24614	-0.24092	-0.15107	0.012319	0.215856	0.50674	0.865796	1.3179	1.98936	2.64369
-12.9	-0.16954	-0.24614	-0.25264	-0.1557	0.0006	0.208775	0.505275	0.857251	1.32034	1.98009	2.62563
-12.8	-0.16954	-0.25395	-0.25264	-0.16034	0.0006	0.215856	0.514553	0.85481	1.32498	1.97764	2.62099
-12.7	-0.17417	-0.25395	-0.25264	-0.16742	0.0006	0.215856	0.516994	0.854077	1.3179	1.97691	2.61708
-12.6	-0.18907	-0.25395	-0.25728	-0.15961	0.00377	0.208043	0.509914	0.858716	1.32034	1.96055	2.62563
-12.5	-0.18125	-0.25395	-0.25972	-0.16742	-0.00648	0.211217	0.514553	0.857251	1.30545	1.9503	2.62416
-12.4	-0.18125	-0.25395	-0.25582	-0.17133	0.00377	0.204137	0.513088	0.86189	1.29837	1.94884	2.62563
-12.3	-0.18907	-0.26567	-0.25728	-0.15961	0.00133	0.208775	0.522365	0.854077	1.2969	1.9503	2.6288
-12.2	-0.19297	-0.26103	-0.26436	-0.16742	0.00377	0.204137	0.526271	0.846997	1.29837	1.95347	2.64833
-12.1	-0.19297	-0.25859	-0.26754	-0.1745	-0.00331	0.191686	0.533351	0.846265	1.31326	1.96983	2.64052
-12	-0.18833	-0.26103	-0.25728	-0.16425	0.00133	0.184606	0.521633	0.849439	1.32815	1.96055	2.64833
-11.9	-0.18907	-0.25078	-0.26436	-0.15497	0.00524	0.177525	0.521633	0.858716	1.33047	1.96983	2.65615
-11.8	-0.18589	-0.26103	-0.26754	-0.1557	0.015493	0.184606	0.524807	0.854077	1.33987	1.97301	2.6725
-11.7	-0.18833	-0.25078	-0.26046	-0.17206	0.00841	0.192418	0.529445	0.845533	1.3406	1.9879	2.67958
-11.6	-0.18907	-0.24931	-0.27217	-0.18695	0.00841	0.200963	0.526271	0.846997	1.34915	1.98936	2.67958
-11.5	-0.20079	-0.25078	-0.27217	-0.19867	0.0006	0.211217	0.524807	0.842359	1.36404	1.99254	2.6874
-11.4	-0.2086	-0.2415	-0.269	-0.19403	0.0006	0.208775	0.534084	0.83772	1.36722	2.00426	2.70693
-11.3	-0.22032	-0.24614	-0.26754	-0.17914	-0.00648	0.219029	0.536525	0.851758	1.37649	2.00889	2.71938
-11.2	-0.22422	-0.25395	-0.269	-0.17133	-0.00794	0.220494	0.534084	0.86189	1.37967	2.01207	2.73354
-11.1	-0.20787	-0.25395	-0.25972	-0.15961	-0.00648	0.223668	0.548976	0.876783	1.38821	2.01915	2.72805
-11	-0.20542	-0.24931	-0.24483	-0.14789	0.00377	0.228307	0.553615	0.878247	1.4031	2.03319	2.73354
-10.9	-0.20787	-0.25078	-0.25264	-0.14008	0.00133	0.238561	0.556057	0.881421	1.418	2.03868	2.73818
-10.8	-0.20542	-0.25395	-0.248	-0.13544	0.00524	0.243199	0.568508	0.888501	1.41556	2.04332	2.74599
-10.7	-0.20787	-0.24931	-0.24947	-0.133	0.00377	0.247838	0.568508	0.88606	1.41946	2.05113	2.76552
-10.6	-0.20542	-0.25078	-0.24483	-0.13068	0.016225	0.254918	0.565334	0.900952	1.43435	2.05968	2.76235
-10.5	-0.20787	-0.24614	-0.24019	-0.10883	0.02477	0.262731	0.575588	0.905591	1.44217	2.06285	2.76552
-10.4	-0.20079	-0.2415	-0.23311	-0.10175	0.023305	0.271275	0.57632	0.912671	1.45389	2.08238	2.78505
-10.3	-0.18125	-0.22661	-0.21358	-0.10419	0.02477	0.274449	0.592678	0.915845	1.4617	2.09093	2.78505
-10.2	-0.17344	-0.22978	-0.20894	-0.10102	0.027944	0.289342	0.599758	0.922071	1.47024	2.0941	2.80141
-10.1	-0.1688	-0.21953	-0.2065	-0.09247	0.044301	0.301793	0.604396	0.947095	1.4805	2.10191	2.8163
-10	-0.16172	-0.22197	-0.20577	-0.0893	0.042836	0.310338	0.619289	0.956372	1.48123	2.11363	2.82485
-9.9	-0.14683	-0.21953	-0.18941	-0.08222	0.044301	0.325231	0.626369	0.971265	1.49759	2.11827	2.82338
-9.8	-0.13755	-0.21025	-0.1855	-0.07294	0.059194	0.329869	0.635646	0.971265	1.49295	2.12535	2.8163
-9.7	-0.13438	-0.21172	-0.18233	-0.06977	0.059194	0.328404	0.63882	0.987622	1.50076	2.14488	2.8257
-9.6	-0.12583	-0.20244	-0.17452	-0.05805	0.059194	0.329869	0.655178	0.994702	1.50931	2.15269	2.83974
-9.5	-0.11094	-0.19536	-0.16744	-0.05023	0.074086	0.333043	0.653713	1.00251	1.5242	2.16441	2.84291
-9.4	-0.10777	-0.19536	-0.15499	-0.03852	0.083364	0.340123	0.658351	1.00569	1.53909	2.16905	2.84438
-9.3	-0.09373	-0.18755	-0.14559	-0.03388	0.083364	0.354161	0.66299	1.00715	1.53665	2.17613	2.85463
-9.2	-0.09605	-0.179	-0.12838	-0.01581	0.085805	0.359654	0.67007	1.01033	1.55154	2.1793	2.84755
-9.1	-0.08677	-0.17583	-0.12691	-0.00177	0.095083	0.364293	0.67007	1.02205	1.56326	2.18858	2.84438
-9	-0.07188	-0.17265	-0.11202	0.012265	0.093618	0.368932	0.677883	1.02668	1.57107	2.18077	2.84755
-8.9	-0.07652	-0.17119	-0.10884	0.015439	0.102895	0.383824	0.689601	1.04158	1.58279	2.19102	2.86708
-8.8	-0.06724	-0.17119	-0.10262	0.020078	0.105336	0.390904	0.705959	1.0533	1.58743	2.18394	2.87172
-8.7	-0.0687	-0.16875	-0.09249	0.029477	0.119374	0.388463	0.704494	1.0533	1.57815	2.18858	2.87416
-8.6	-0.05943	-0.1563	-0.08931	0.051328	0.124868	0.400182	0.713771	1.05793	1.58279	2.19102	2.88344
-8.5	-0.05235	-0.13994	-0.08467	0.058408	0.1256	0.398717	0.720851	1.06501	1.57571	2.2003	2.88198
-8.4	-0.03599	-0.14458	-0.06832	0.05914	0.134145	0.400182	0.737209	1.05647	1.58597	2.21055	2.88344
-8.3	-0.02574	-0.1414	-0.06978	0.067685	0.13268	0.407262	0.735744	1.0533	1.58743	2.21519	2.89516
-8.2	-0.02818	-0.13994	-0.06356	0.066221	0.134145	0.398717	0.728664	1.05793	1.59915	2.20811	2.90541
-8.1	-0.02574	-0.13994	-0.05806	0.063779	0.149038	0.403356	0.72549	1.06819	1.60623	2.22691	2.89833
-8	-0.02818	-0.12968	-0.04879	0.067685	0.153676	0.400182	0.735744	1.06575	1.59451	2.21837	2.89833
-7.9	-0.01328	-0.11723	-0.04952	0.077939	0.152944	0.395543	0.745021	1.07283	1.59768	2.21983	2.90297
-7.8	-0.00157	-0.10869	-0.04952	0.070859	0.152944	0.395543	0.763088	1.06819	1.60232	2.21837	2.91323
-7.7	-0.00938	-0.11015	-0.05806	0.063047	0.141225	0.395543	0.764553	1.07283	1.60232	2.22764	2.91005
-7.6	-0.00474	-0.10088	-0.0566	0.067685	0.144399	0.398717	0.771633	1.07747	1.60232	2.23472	2.89833
-7.5	-0.00938	-0.10551	-0.04952	0.066221	0.153676	0.403356	0.776271	1.08455	1.59915	2.23472	2.89833
-7.4	-0.00938	-0.11333	-0.04952	0.070859	0.160756	0.403356	0.786525	1.08455	1.59451	2.23472	2.89833
-7.3	-0.0062	-0.11015	-0.05806	0.075498	0.16393	0.400182	0.776271	1.08772	1.59451	2.23009	2.90297
-7.2	-0.00157	-0.11259	-0.05342	0.077939	0.15685	0.395543	0.771633	1.08528	1.58987	2.22301	2.91005
-7.1	-0.00157	-0.10088	-0.05342	0.082578	0.15685	0.398717	0.771633	1.08772	1.59451	2.22764	2.91005
-7	0.00307	-0.09843	-0.04879	0.082578	0.15685	0.403356	0.766994	1.08064	1.59915	2.22691	2.90224
-6.9	0.010153	-0.09379	-0.05342	0.087217	0.161489	0.400182	0.764553	1.08064	1.59451	2.22691	2.90224
-6.8	0.013327	-0.08916	-0.05025	0.094297	0.168569	0.395543	0.774807	1.08528	1.59768	2.22691	2.90224
-6.7	0.00625	-0.07426	-0.03389	0.094297	0.168569	0.398717	0.771633	1.09236	1.60232	2.21055	2.8976
-6.6	0.00625	-0.0789	-0.02925	0.082578	0.160756	0.403356	0.771633	1.09236	1.59451	2.2003	2.8788
-6.5	0.00307	-0.08598	-0.02681	0.077939	0.160756	0.403356	0.771633	1.09236	1.59134	2.19884	2.8788
-6.4	-0.00157	-0.08916	-0.04879	0.067685	0.160756	0.392369	0.776271	1.09236	1.57034	2.20347	2.86708
-6.3	-0.00157	-0.10625	-0.05025	0.066221	0.16393	0.387731	0.778713	1.08772	1.56326	2.20347	2.86391
-6.2	-0.00157	-0.10088	-0.05342	0.070859	0.168569	0.387731	0.759914	1.08064	1.55154	2.20811	2.87099
-6.1	-0.00157	-0.10161	-0.05342	0.070859	0.168569	0.383092	0.759914	1.08064	1.55154	2.21519	2.87416
-6	-0.00157	-0.10161	-0.05342	0.070859	0.168569	0.376012	0.75674	1.07283	1.55154	2.21519	2.8788
-5.9	0.00161	-0.10161	-0.04561	0.05914	0.165395	0.376012	0.747463	1.06965	1.54373	2.20347	2.87172
-5.8	0.00307	-0.10161	-0.04879	0.05914	0.160756	0.376012	0.73257	1.06819	1.54373	2.20347	2.8788
-5.7	-0.00938	-0.11333	-0.05342	0.055967	0.149038	0.376012	0.727932	1.07283	1.54373	2.19566	2.88198
-5.6	-0.00938	-0.11797	-0.05806	0.051328	0.149038	0.364293	0.720851	1.06111	1.54373	2.19566	2.87563
-5.5	-0.01402	-0.12505	-0.06514	0.051328	0.149038	0.368932	0.720851	1.06111	1.54837	2.20347	2.87099
-5.4	-0.0211	-0.12505	-0.07296	0.051328	0.149038	0.387731	0.720851	1.06111	1.55545	2.20347	2.87099
-5.3	-0.0211	-0.12505	-0.07296	0.043515	0.149038	0.387731	0.720851	1.05793	1.55545	2.20347	2.8788
-5.2	-0.0211	-0.12968	-0.07296	0.043515	0.149038	0.387731	0.720851	1.05647	1.55545	2.20347	2.87416
-5.1	-0.0211	-0.13676	-0.07613	0.043515	0.149038	0.387731	0.720851	1.06111	1.55081	2.20347	2.86708
-5	-0.01646	-0.14458	-0.09249	0.043515	0.152211	0.383092	0.72549	1.06111	1.54373	2.19884	2.86708
-4.9	-0.00938	-0.14458	-0.08931	0.043515	0.15685	0.376012	0.727932	1.05793	1.53201	2.19176	2.86708
-4.8	-0.00938	-0.14458	-0.08467	0.043515	0.149038	0.376012	0.720851	1.05647	1.53201	2.18858	2.86391
-4.7	-0.0211	-0.14458	-0.07613	0.038877	0.149038	0.364293	0.720851	1.05793	1.53201	2.19566	2.85927
-4.6	-0.0211	-0.14458	-0.08931	0.031797	0.149038	0.364293	0.720851	1.06501	1.54373	2.18394	2.85927
-4.5	-0.02574	-0.14458	-0.08467	0.031797	0.149038	0.376012	0.717678	1.06501	1.54373	2.19566	2.84682
-4.4	-0.02818	-0.14458	-0.08785	0.031797	0.149038	0.372838	0.713039	1.06038	1.54056	2.18394	2.84755
-4.3	-0.0211	-0.14458	-0.09249	0.028623	0.149038	0.368199	0.696682	1.06111	1.51956	2.18394	2.84438
-4.2	-0.02891	-0.14458	-0.09249	0.023984	0.149038	0.368199	0.689601	1.05793	1.5242	2.1793	2.8351
-4.1	-0.02891	-0.13994	-0.09249	0.023984	0.149038	0.368199	0.686428	1.0533	1.50784	2.16905	2.82485
-4	-0.02891	-0.1375	-0.09249	0.019346	0.145864	0.363561	0.681789	1.0533	1.50931	2.17613	2.81557
-3.9	-0.02891	-0.14458	-0.09249	0.020078	0.141225	0.356481	0.67715	1.06038	1.50784	2.17149	2.80385
-3.8	-0.02891	-0.14458	-0.09713	0.020078	0.141225	0.353307	0.678615	1.0533	1.50931	2.15269	2.7936
-3.7	-0.02891	-0.14458	-0.10421	0.020078	0.141225	0.344029	0.673976	1.05012	1.50003	2.15269	2.77333
-3.6	-0.02891	-0.14775	-0.09249	0.016904	0.136586	0.336949	0.669338	1.04085	1.48123	2.14952	2.75698
-3.5	-0.03355	-0.14458	-0.09249	0.012265	0.129506	0.332311	0.662258	1.03376	1.47806	2.14024	2.73818
-3.4	-0.04063	-0.14458	-0.1003	0.019346	0.129506	0.325231	0.654445	1.03059	1.46878	2.13316	2.7499
-3.3	-0.04063	-0.14458	-0.11202	0.012265	0.129506	0.310338	0.638088	1.02131	1.45071	2.12999	2.73818
-3.2	-0.04063	-0.15703	-0.10421	0.00763	0.126333	0.301061	0.627834	1.0096	1.44607	2.1129	2.7499
-3.1	-0.0438	-0.16728	-0.10421	-0.00263	0.117055	0.290807	0.606838	0.990796	1.44143	2.10582	2.7499
-3	-0.04844	-0.17192	-0.09566	-0.000186	0.106801	0.286168	0.599758	0.982984	1.43899	2.10582	2.75453
-2.9	-0.04844	-0.17192	-0.10494	-0.01044	0.102163	0.281529	0.596584	0.971265	1.44607	2.10582	2.7499
-2.8	-0.04844	-0.17656	-0.11202	-0.01508	0.085805	0.274449	0.591945	0.971265	1.44607	2.11363	2.74526
-2.7	-0.05308	-0.18364	-0.11666	-0.01972	0.074086	0.282994	0.595119	0.968091	1.43753	2.11754	2.73036
-2.6	-0.06016	-0.179	-0.12691	-0.04633	0.075551	0.273717	0.596584	0.963452	1.43899	2.10118	2.71083
-2.5	-0.0648	-0.18828	-0.13619	-0.05805	0.066274	0.259557	0.575588	0.963452	1.43435	2.07457	2.68666
-2.4	-0.07505	-0.19853	-0.13155	-0.06586	0.044301	0.266637	0.573146	0.966626	1.4219	2.05504	2.65688
-2.3	-0.08433	-0.20781	-0.13472	-0.08222	0.039663	0.266637	0.575588	0.971265	1.39529	2.03087	2.6476
-2.2	-0.09458	-0.21489	-0.144	-0.08466	0.042836	0.254918	0.584865	0.968091	1.36795	2.00108	2.62099
-2.1	-0.11094	-0.2227	-0.1628	-0.06586	0.044301	0.258092	0.587307	0.95564	1.3367	1.9918	2.60854
-2	-0.11558	-0.22734	-0.16597	-0.07758	0.039663	0.254918	0.577053	0.939283	1.32889	1.95738	2.58193
-1.9	-0.12583	-0.23442	-0.16744	-0.0705	0.042836	0.251744	0.564601	0.919751	1.31253	1.94566	2.54994
-1.8	-0.13511	-0.24931	-0.16597	-0.07294	0.044301	0.239293	0.543483	0.889966	1.30081	1.92149	2.50453
-1.7	-0.15	-0.23906	-0.17525	-0.08222	0.035024	0.211217	0.514553	0.877515	1.28592	1.88707	2.49526
-1.6	-0.14219	-0.24614	-0.17769	-0.09247	0.02477	0.191686	0.502101	0.846265	1.25857	1.84801	2.48744
-1.5	-0.14537	-0.24614	-0.15572	-0.11347	0.00768	0.181432	0.485744	0.825147	1.22268	1.82847	2.46157
-1.4	-0.14292	-0.24614	-0.1628	-0.12836	-0.00721	0.168981	0.463039	0.811841	1.18435	1.78001	2.46865
-1.3	-0.15	-0.2415	-0.16597	-0.14789	-0.02674	0.152623	0.459133	0.787671	1.1492	1.73472	2.46791
-1.2	-0.16172	-0.23442	-0.17842	-0.16425	-0.05482	0.134557	0.45132	0.771314	1.09842	1.71983	2.43032
-1.1	-0.16172	-0.23906	-0.19478	-0.18695	-0.07289	0.100987	0.443508	0.740064	1.07034	1.69176	2.4225
-1	-0.16172	-0.25713	-0.20967	-0.20649	-0.10878	0.075231	0.404445	0.70564	1.05935	1.65196	2.65297
-0.9	-0.17735	-0.27812	-0.22921	-0.22602	-0.13295	0.055699	0.368557	0.686109	1.0679	1.64488	3.13271
-0.8	-0.1937	-0.28838	-0.24874	-0.24555	-0.1642	0.040807	0.369289	0.658033	1.03592	1.86131	3.41555
-0.7	-0.20396	-0.30083	-0.28157	-0.27289	-0.19862	0.051061	0.38174	0.647779	1.17581	2.30345	3.44911
-0.6	-0.22495	-0.32194	-0.29879	-0.30878	-0.22279	0.028356	0.392726	0.64314	1.55154	2.54564	3.41396
-0.5	-0.23521	-0.33916	-0.31124	-0.33539	-0.25257	-0.01461	0.373195	0.739209	1.83828	2.70116	3.4374
-0.4	-0.24449	-0.35161	-0.33077	-0.3393	-0.28065	-0.06222	0.337307	1.02131	2.01016	2.75108	3.48354
-0.3	-0.25938	-0.37114	-0.33541	-0.3432	-0.30873	0.087682	0.546657	1.31819	2.09134	2.76829	3.49672
-0.2	-0.27891	-0.3875	-0.3503	-0.36664	-0.33143	0.487706	1.00051	1.58296	2.1055	2.77379	3.49526
-0.1	-0.29527	-0.39775	-0.36983	-0.37055	-0.32289	0.750279	1.15286	1.6783	2.08743	2.75816	3.54836
0	-0.31333	-0.40703	-0.38936	-0.35883	-0.36427	0.939244	1.37161	1.68538	2.11795	2.76671	3.44911
0.1	-0.3375	-0.42656	-0.39791	-0.31513	-0.27748	0.976842	1.46072	1.64314	2.09451	2.8043	2.73354
0.200001	-0.35386	-0.45317	-0.39254	-0.31659	0.215444	0.961949	1.3732	1.66658	2.19449	2.89171	2.78115
0.300001	-0.38047	-0.46489	-0.44088	-0.17365	0.664663	0.973668	1.36612	1.6595	2.29837	2.55186	48.9788
0.400002	-0.38902	-0.48442	-0.47139	0.352109	0.709218	0.989293	1.37942	1.76106	1.74063	1.92222	342.873
0.5	-0.37498	-0.50395	-0.4753	0.61456	0.75768	0.954137	1.36538	1.86421	1.30154	17.9105	430.236
0.6	-0.3773	-0.52422	-0.31514	0.670102	0.731069	0.997838	1.40518	1.5096	4.168	170.929	291.45
0.700001	-0.41954	-0.554	0.12309	0.727109	0.731069	0.967442	1.29116	1.00874	63.6195	257.28	204.201
0.800001	-0.4	-0.5352	0.490277	0.723203	0.731069	0.725255	0.882595	2.26741	119.029	196.712	206.772
0.900002	-0.26402	-0.44694	0.616864	0.714658	0.718618	0.354894	0.515407	32.4182	104.554	157.2	248.507
1	0.017966	-0.02898	0.676313	0.663877	0.680288	0.480748	2.3583	62.8978	93.3992	167.495	288.817
1.1	0.321066	0.371781	0.621625	0.613096	0.675649	8.00419	20.9341	56.5252	106.345	197.688	314.865
1.2	0.510885	0.438188	0.579389	0.618467	0.417836	17.1003	29.6763	52.8291	128.846	223.278	328.727
1.3	0.560934	0.504594	0.555951	0.584897	0.106069	14.5603	26.3709	63.0814	148.092	239.064	335.982
1.4	0.549215	0.507035	0.535688	0.292783	0.394399	13.2237	27.7606	78.0432	160.508	247.696	339.48
1.5	0.560934	0.473344	0.537152	0.00519	6.97716	16.4034	35.3607	90.9205	167.888	251.953	341.304
1.6	0.544577	0.451493	0.650434	0.205991	9.53344	21.3861	44.5279	99.3798	171.824	254.904	342.501
1.7	0.544577	0.41475	0.397382	5.07086	7.10375	26.0745	52.0428	104.488	174.406	256.482	343.076
1.8	0.517965	0.324174	0.00676	5.74981	6.4912	29.5056	57.1021	107.539	176.289	257.553	343.801
1.9	0.57424	0.445268	-0.06832	3.48651	8.06078	31.8174	60.3771	109.517	177.801	258.858	344.482
2	0.474264	0.46248	2.88725	2.4881	10.7131	33.1237	62.4607	111.085	179.023	259.927	345.001
2.1	-0.03282	-0.11882	4.48332	3.4256	13.2357	34.2604	63.745	112.531	180.084	260.729	345.369
2.2	-0.13902	-0.15788	2.06694	4.77557	14.9694	35.087	64.8326	113.47	180.995	261.647	345.597
2.3	1.22964	2.63899	0.954389	6.01849	16.0201	35.6205	65.7436	114.421	181.694	262.339	345.773
2.4	3.72658	3.03829	0.919232	6.77948	16.8662	36.0033	66.3959	115.188	182.48	262.727	345.737
2.5	1.56325	0.756181	1.51225	7.58966	17.442	36.5456	67.1317	115.788	183.262	263.305	345.789
2.6	0.310934	-0.15788	2.2653	7.94977	17.8616	36.9604	67.656	116.473	184.009	263.873	346.022
2.7	-0.21092	-0.2719	2.75676	8.46222	18.1819	37.1495	68.2177	117.079	184.524	264.407	346.244
2.8	-0.0399	-0.04851	3.18168	8.49432	18.3763	37.3636	68.481	117.652	185.066	264.704	346.331
2.9	0.235983	0.221879	3.38957	8.76458	18.5608	37.5541	68.8357	118.141	185.501	265.032	346.346
3	0.610983	0.600785	3.54582	8.98651	18.6702	37.7487	69.224	118.621	185.923	265.358	346.276
3.1	0.795309	0.791337	3.65043	9.05841	18.8623	37.8909	69.5818	119.02	186.255	265.712	346.18
3.2	0.91799	0.875688	3.71452	9.09198	19.0506	38.0557	69.8568	119.349	186.595	266.073	346.281
3.3	1.03127	0.963212	3.79973	9.14508	19.124	38.2526	70.0818	119.675	186.994	266.393	346.287
3.4	1.19607	1.11556	3.93803	9.23883	19.1686	38.3909	70.2787	119.955	187.353	266.646	346.316
3.5	1.42263	1.1656	3.97319	9.35528	19.2811	38.4534	70.481	120.29	187.717	266.857	346.279
3.6	1.32033	1.18282	3.981	9.42083	19.3631	38.5205	70.6333	120.474	187.998	267.089	346.226
3.7	1.29067	1.13509	4.03178	9.39898	19.4413	38.6175	70.8107	120.676	188.2	267.245	346.112
3.8	1.34145	1.14839	4.02006	9.40216	19.4921	38.6995	70.9927	120.849	188.37	267.339	346.008
3.9	1.34218	1.18746	4.02079	9.41693	19.5506	38.7455	71.1576	121.001	188.544	267.468	346.012
4	1.3539	1.20699	4.06218	9.42633	19.6014	38.8018	71.3208	121.173	188.681	267.609	346.008
4.1	1.34145	1.21016	4.0684	9.44586	19.6256	38.8705	71.4232	121.325	188.866	267.8	346.048
4.2	1.34609	1.23433	4.09819	9.47711	19.6717	38.9385	71.4787	121.485	189.034	268.008	346.028
4.3	1.32265	1.25777	4.10283	9.47247	19.7037	38.9964	71.5591	121.611	189.131	268.172	345.97
4.4	1.35708	1.26558	4.12553	9.4732	19.7256	39.0433	71.6388	121.715	189.249	268.219	345.916
4.5	1.34218	1.28975	4.13725	9.49981	19.7303	39.1033	71.6967	121.846	189.318	268.224	345.823
4.6	1.34145	1.31636	4.1497	9.51227	19.7428	39.1518	71.7553	121.919	189.401	268.267	345.753
4.7	1.35781	1.31636	4.16606	9.5357	19.7616	39.1761	71.7974	122.017	189.465	268.337	345.757
4.8	1.35	1.32417	4.17936	9.54669	19.7623	39.2198	71.8419	122.053	189.569	268.385	345.773
4.9	1.35	1.34053	4.1934	9.55206	19.7694	39.2627	71.8842	122.095	189.686	268.383	345.785
5	1.3312	1.33907	4.20048	9.5506	19.7545	39.2823	71.938	122.157	189.749	268.439	345.751
5.1	1.33828	1.36006	4.17631	9.5506	19.7428	39.3284	71.9818	122.213	189.839	268.518	345.789
5.2	1.35317	1.38277	4.17704	9.55206	19.7577	39.3315	72.0255	122.274	189.87	268.591	345.789
5.3	1.36953	1.37496	4.18876	9.54742	19.774	39.337	72.0522	122.33	189.898	268.643	345.76
5.4	1.37417	1.37496	4.20048	9.56231	19.774	39.3675	72.0795	122.36	189.941	268.682	345.791
5.5	1.38906	1.37959	4.20048	9.56231	19.7694	39.3728	72.1193	122.432	190.023	268.71	345.845
5.6	1.39614	1.38204	4.20048	9.56305	19.774	39.4065	72.1255	122.481	190.038	268.771	345.926
5.7	1.3937	1.37959	4.20048	9.56305	19.774	39.4261	72.1591	122.522	190.051	268.811	345.924
5.8	1.40078	1.37032	4.19584	9.57477	19.7772	39.4229	72.1841	122.556	190.077	268.846	345.908
5.9	1.39614	1.37959	4.20048	9.57013	19.7623	39.4065	72.2099	122.581	190.073	268.816	345.903
6	1.38589	1.37496	4.21537	9.56305	19.774	39.4112	72.2123	122.602	190.078	268.867	345.866
6.1	1.40078	1.37032	4.22001	9.55841	19.7655	39.4096	72.2201	122.596	190.095	268.846	345.83
6.2	1.39614	1.36788	4.20829	9.55133	19.7428	39.3877	72.2201	122.62	190.112	268.819	345.806
6.3	1.39687	1.37178	4.21537	9.54815	19.7506	39.3636	72.2177	122.635	190.117	268.8	345.767
6.4	1.39687	1.37496	4.21293	9.5506	19.7342	39.3611	72.2248	122.631	190.125	268.807	345.744
6.5	1.40859	1.38985	4.20829	9.54815	19.7435	39.3558	72.2397	122.615	190.129	268.817	345.756
6.6	1.40151	1.37496	4.22001	9.53888	19.7701	39.337	72.2326	122.606	190.134	268.812	345.741
6.7	1.40859	1.36788	4.22319	9.53644	19.7779	39.337	72.2357	122.613	190.117	268.811	345.737
6.8	1.40859	1.37496	4.21611	9.53888	19.7584	39.3245	72.2177	122.615	190.117	268.812	345.705
6.9	1.40859	1.37496	4.22783	9.52862	19.7435	39.3057	72.2162	122.599	190.101	268.788	345.69
7	1.40859	1.37496	4.22465	9.51935	19.7342	39.3057	72.2013	122.596	190.115	268.774	345.726
7.1	1.42031	1.3586	4.22319	9.50055	19.7123	39.3103	72.2091	122.588	190.137	268.764	345.725
7.2	1.43203	1.34834	4.21611	9.50055	19.703	39.3174	72.213	122.58	190.125	268.754	345.69
7.3	1.43203	1.34053	4.21611	9.49737	19.6927	39.3096	72.185	122.581	190.12	268.737	345.68
7.4	1.43203	1.33589	4.21611	9.49591	19.6615	39.2979	72.1701	122.572	190.118	268.725	345.675
7.5	1.43203	1.34371	4.20829	9.49737	19.6569	39.3011	72.1669	122.569	190.109	268.687	345.69
7.6	1.42348	1.34761	4.20121	9.49273	19.642	39.2815	72.1459	122.567	190.082	268.679	345.68
7.7	1.42812	1.33589	4.20048	9.47638	19.6327	39.2713	72.1357	122.557	190.074	268.668	345.67
7.8	1.42104	1.33663	4.19194	9.46612	19.6107	39.262	72.131	122.538	190.084	268.663	345.667
7.9	1.42812	1.34371	4.1934	9.45685	19.6139	39.2549	72.131	122.521	190.098	268.653	345.651
8	1.42348	1.34371	4.18022	9.4544	19.6061	39.2549	72.131	122.521	190.078	268.651	345.616
8.1	1.41323	1.34053	4.16996	9.44659	19.5826	39.2549	72.1186	122.499	190.059	268.664	345.585
8.2	1.4164	1.33907	4.16069	9.43731	19.5764	39.2517	72.0998	122.487	190.027	268.624	345.569
8.3	1.4164	1.32881	4.16215	9.43023	19.567	39.2354	72.0966	122.47	189.991	268.609	345.57
8.4	1.42812	1.32881	4.14579	9.42706	19.567	39.2308	72.0919	122.456	189.981	268.617	345.549
8.5	1.42885	1.33199	4.14262	9.42242	19.5553	39.2354	72.0873	122.436	189.962	268.589	345.534
8.6	1.44448	1.34371	4.12626	9.4107	19.5452	39.24	72.0802	122.428	189.948	268.589	345.495
8.7	1.4313	1.3398	4.11454	9.4107	19.5624	39.2471	72.0756	122.412	189.95	268.555	345.459
8.8	1.44057	1.34139	4.11454	9.39898	19.5521	39.2354	72.0653	122.409	189.923	268.546	345.441
8.9	1.43593	1.35152	4.10673	9.40362	19.5638	39.2354	72.0561	122.385	189.898	268.504	345.421
9	1.44057	1.35616	4.09501	9.39898	19.5506	39.2354	72.0575	122.378	189.882	268.511	345.406
9.1	1.43984	1.37496	4.09501	9.39898	19.5553	39.2308	72.0529	122.365	189.848	268.478	345.406
9.2	1.42812	1.37105	4.08012	9.39117	19.5521	39.2283	72.0529	122.338	189.843	268.461	345.42
9.3	1.42812	1.36788	4.08012	9.38409	19.5716	39.2229	72.0482	122.326	189.834	268.449	345.401
9.4	1.42422	1.36324	4.07548	9.37164	19.567	39.2159	72.0412	122.307	189.836	268.425	345.39
9.5	1.42885	1.36788	4.06767	9.37164	19.5638	39.2159	72.0263	122.317	189.816	268.379	345.367
9.6	1.43276	1.37105	4.07231	9.36456	19.5741	39.2041	72.017	122.295	189.816	268.375	345.355
9.7	1.42812	1.4023	4.06767	9.37164	19.567	39.201	72.0067	122.281	189.777	268.375	345.374
9.8	1.4313	1.39913	4.06767	9.37945	19.5553	39.1963	71.9975	122.271	189.751	268.371	345.385
9.9	1.4258	1.40694	4.06059	9.37164	19.5569	39.1885	71.9904	122.26	189.73	268.351	345.375
10	1.42812	1.40938	4.06767	9.37945	19.5592	39.1885	71.9826	122.256	189.72	268.351	345.401
10.1	1.4164	1.40694	4.06767	9.36773	19.5475	39.1768	71.9662	122.24	189.703	268.315	345.406
10.2	1.41323	1.40694	4.06767	9.37237	19.5521	39.1768	71.9482	122.225	189.695	268.293	345.377
10.3	1.42348	1.41402	4.05595	9.37945	19.5592	39.1768	71.9435	122.201	189.664	268.289	345.387
10.4	1.42104	1.42964	4.05595	9.37945	19.5428	39.1722	71.9389	122.194	189.633	268.284	345.374
10.5	1.42104	1.43038	4.05595	9.37945	19.5404	39.1534	71.9286	122.186	189.606	268.274	345.385
10.6	1.42348	1.41719	4.05595	9.38104	19.5592	39.1534	71.9193	122.167	189.574	268.253	345.391
10.7	1.42422	1.42342	4.04887	9.38336	19.5592	39.1455	71.9169	122.142	189.512	268.192	345.257
10.8	1.42885	1.41402	4.05595	9.38336	19.5553	39.1455	71.9076	122.119	189.47	268.136	345.113
10.9	1.43593	1.40938	4.05278	9.37481	19.5521	39.1424	71.8959	122.096	189.434	268.019	344.952
11	1.44057	1.4117	4.04814	9.37945	19.5428	39.126	71.8857	122.072	189.375	267.925	344.707
11.1	1.43593	1.40938	4.04814	9.38104	19.5358	39.1214	71.8764	122.045	189.317	267.821	344.404
11.2	1.42812	1.40694	4.05595	9.37872	19.5373	39.1143	71.8661	122.034	189.273	267.711	344.117
11.3	1.43276	1.4023	4.04423	9.36456	19.5279	39.1143	71.8568	122.021	189.22	267.625	343.848
11.4	1.43984	1.4023	4.06059	9.35992	19.5279	39.1065	71.8466	122.003	189.156	267.546	343.574
11.5	1.43276	1.4023	4.05131	9.35992	19.5233	39.1065	71.8373	121.999	189.113	267.461	343.316
11.6	1.44765	1.41866	4.04887	9.35675	19.5178	39.0901	71.8224	121.982	189.084	267.399	343.04
11.7	1.43984	1.41866	4.05595	9.35211	19.5233	39.083	71.8178	121.951	189.055	267.336	342.844
11.8	1.42812	1.43355	4.05278	9.35211	19.5131	39.083	71.8075	121.928	189.004	267.273	342.738
11.9	1.43593	1.42574	4.04814	9.34747	19.5084	39.083	71.7982	121.909	188.958	267.183	342.605
12	1.43593	1.41402	4.05595	9.3482	19.5084	39.083	71.7834	121.885	188.922	267.067	342.54
12.1	1.43276	1.41402	4.05595	9.34503	19.5052	39.0799	71.7716	121.873	188.871	267.016	342.496
12.2	1.4313	1.41866	4.05595	9.33722	19.5084	39.0752	71.7553	121.846	188.845	266.933	342.45
12.3	1.43276	1.40938	4.05595	9.33575	19.5038	39.0752	71.7567	121.822	188.808	266.892	342.394
12.4	1.42812	1.40694	4.06059	9.34039	19.5052	39.0706	71.7443	121.807	188.778	266.875	342.406
12.5	1.43593	1.41402	4.07548	9.33258	19.4967	39.0557	71.7279	121.788	188.747	266.843	342.426
12.6	1.43593	1.41866	4.07548	9.32867	19.5084	39.0635	71.7209	121.767	188.727	266.814	342.422
12.7	1.43276	1.4211	4.07548	9.3255	19.5052	39.0635	71.7013	121.742	188.716	266.796	342.449
12.8	1.42812	1.41084	4.07707	9.32867	19.496	39.0525	71.6935	121.729	188.718	266.789	342.469
12.9	1.43276	1.41402	4.07475	9.33722	19.485	39.0479	71.674	121.701	188.708	266.803	342.495
13	1.44765	1.40694	4.07548	9.32794	19.4935	39.0433	71.6654	121.681	188.715	266.785	342.516
13.1	1.44765	1.41402	4.07231	9.3255	19.4842	39.0245	71.6623	121.667	188.716	266.794	342.551
13.2	1.44765	1.41402	4.07548	9.32086	19.4818	39.0245	71.6459	121.647	188.715	266.823	342.628
13.3	1.44765	1.41402	4.06303	9.31622	19.4889	39.0213	71.6357	121.631	188.7	266.813	342.672
13.4	1.44448	1.41402	4.06059	9.31378	19.4857	39.0049	71.6349	121.624	188.684	266.815	342.706
13.5	1.43984	1.42183	4.04423	9.32086	19.4842	39.0049	71.6186	121.603	188.664	266.821	342.781
13.6	1.4313	1.42647	4.04423	9.31769	19.474	39.0049	71.6115	121.577	188.672	266.828	342.839
13.7	1.4258	1.43038	4.05278	9.31622	19.4772	38.9971	71.5966	121.56	188.673	266.824	342.883
13.8	1.42348	1.42891	4.04814	9.31769	19.4842	38.9925	71.5826	121.55	188.667	266.832	342.874
13.9	1.42812	1.43355	4.05278	9.31622	19.474	38.9854	71.5607	121.548	188.673	266.835	342.879
14	1.43276	1.43038	4.0435	9.31769	19.4662	38.9854	71.5458	121.526	188.668	266.801	342.916
14.1	1.42348	1.43355	4.04423	9.31622	19.4647	38.9822	71.5451	121.499	188.656	266.793	342.98
14.2	1.4164	1.43038	4.05278	9.30597	19.4654	38.9612	71.5365	121.487	188.649	266.784	342.992
14.3	1.42104	1.42574	4.04814	9.30597	19.4623	38.9659	71.5334	121.502	188.617	266.75	342.929
14.4	1.4164	1.44527	4.05131	9.30841	19.4694	38.9737	71.5138	121.499	188.594	266.741	342.859
14.5	1.41323	1.44063	4.05278	9.30597	19.4694	38.9808	71.517	121.471	188.559	266.688	342.836
14.6	1.4164	1.44295	4.04423	9.30841	19.4772	38.9737	71.5021	121.467	188.511	266.672	342.515
14.7	1.42348	1.44063	4.04106	9.30597	19.4857	38.9737	71.4943	121.439	188.473	266.649	342.118
14.8	1.41323	1.43819	4.04814	9.3045	19.4694	38.9705	71.4943	121.433	188.438	266.629	341.837
14.9	1.4164	1.43355	4.05131	9.30597	19.453	38.9659	71.4748	121.412	188.419	266.467	341.516
15	1.41323	1.43355	4.05278	9.30914	19.4381	38.9659	71.4779	121.378	188.368	266.278	341.232
15.1	1.42031	1.44063	4.04423	9.31769	19.4349	38.9776	71.463	121.334	188.285	265.746	340.601
15.2	1.42812	1.44295	4.05278	9.31622	19.4452	38.9776	71.4677	121.307	188.235	265.282	339.491
15.3	1.41176	1.44527	4.05595	9.31769	19.4381	38.9776	71.4615	121.276	188.219	264.81	338.148
15.4	1.41799	1.44527	4.05986	9.31622	19.431	38.9541	71.4364	121.268	188.165	264.416	336.33
15.5	1.42812	1.44063	4.0435	9.32086	19.4303	38.9151	71.4513	121.216	188.102	263.861	334.012
15.6	1.42812	1.43355	4.04106	9.31378	19.4349	38.8565	71.4318	121.182	187.942	263.514	331.178
15.7	1.43984	1.44295	4.04814	9.32086	19.4256	38.8011	71.4154	121.151	187.653	262.717	327.951
15.8	1.44301	1.45235	4.04814	9.34503	19.4186	38.7596	71.3974	121.117	187.309	261.742	324.352
15.9	1.43276	1.43819	4.03642	9.34747	19.392	38.68	71.3537	121.006	186.826	260.595	320.615
16	1.42812	1.44063	4.05595	9.34503	19.3944	38.612	71.2865	120.804	186.397	259.639	316.817
16.1	1.43276	1.44136	4.07548	9.34039	19.3772	38.5589	71.2216	120.57	185.987	258.507	313.315
16.2	1.42812	1.45772	4.07548	9.33575	19.3561	38.4744	71.1161	120.265	185.53	257.288	310.006
16.3	1.44765	1.4648	4.05595	9.30597	19.3483	38.419	71.0138	119.975	184.973	256.046	306.743
16.4	1.44765	1.46944	4.06059	9.29815	19.317	38.2947	70.9037	119.68	184.409	254.707	303.896
16.5	1.43276	1.46871	4.06376	9.2818	19.2858	38.1784	70.7646	119.289	183.86	253.507	301.357
16.6	1.43984	1.4648	4.05278	9.25372	19.2483	38.0135	70.6154	118.863	183.13	252.271	299.162
16.7	1.42812	1.47261	4.03642	9.22394	19.1959	37.8728	70.6147	118.341	182.402	251.042	297.475
16.8	1.43593	1.47261	4.01689	9.21612	19.1725	37.6651	70.6942	117.856	181.493	249.748	296.133
16.9	1.43593	1.45308	4.002	9.17315	19.1107	37.4714	70.4178	117.424	180.679	248.368	294.938
17	1.43593	1.41402	3.98564	9.12945	18.9896	37.3034	70.0154	117.119	179.683	246.769	294.172
17.1	1.42422	1.41084	3.96611	9.07867	18.8998	37.158	69.7709	116.529	178.783	245.255	293.844
17.2	1.40932	1.38594	3.95903	9.04742	18.8177	36.9861	69.5974	115.915	178.245	244.188	293.061
17.3	1.4125	1.38435	3.93486	9.01776	18.7311	36.8354	69.3739	115.279	178.014	243.525	292.869
17.4	1.42104	1.33907	3.90361	8.92315	18.6654	36.6729	69.1193	115.031	177.95	242.994	293.368
17.5	1.40078	1.32491	3.88176	8.87091	18.5803	36.5463	68.9989	114.832	178.129	242.312	294.54
17.6	1.3539	1.32491	3.84965	8.81769	18.4857	36.4034	68.8068	114.818	178.444	241.66	296.561
17.7	1.34377	1.30855	3.84819	8.74432	18.3483	36.269	68.6443	114.972	178.683	241.485	299.219
17.8	1.34609	1.28584	3.78019	8.65753	18.2405	36.1455	68.231	115.09	178.941	241.24	302.108
17.9	1.31948	1.25459	3.74809	8.58722	18.1389	36.0221	67.9724	115.266	179.221	241.668	304.245
18	1.30703	1.25459	3.68559	8.52862	18.0201	36.0065	67.8982	115.456	179.499	242.625	305.695
18.1	1.28042	1.22334	3.63017	8.46222	17.8498	35.9744	67.9966	115.659	179.732	243.784	307.192
18.2	1.27578	1.16475	3.55278	8.39581	17.7701	36.0284	68.0841	115.847	180.005	244.966	308.706
18.3	1.24917	1.09761	3.47941	8.3294	17.7826	36.0768	68.2677	115.995	180.208	246.096	310.135
18.4	1.23745	1.05147	3.41142	8.24737	17.7959	36.1612	68.4435	116.112	180.435	247.037	311.416
18.5	1.20937	1.02889	3.32231	8.26227	17.8639	36.2276	68.6381	116.229	180.666	247.845	312.502
18.6	1.10464	0.981156	3.22465	8.30682	17.9147	36.3025	68.6232	116.37	180.876	248.613	313.316
18.7	1.01479	0.929643	3.06926	8.29352	17.9701	36.3572	68.6115	116.499	181.063	249.351	314.312
18.8	0.944479	0.876542	3.09575	8.36065	18.0287	36.43	68.6349	116.611	181.27	250.538	315.271
18.9	0.874167	0.813188	3.16606	8.4068	18.0865	36.5096	68.6576	116.725	181.427	251.65	315.87
19	0.750021	0.79683	3.20512	8.44745	18.1373	36.6111	68.6669	116.822	181.587	253.222	316.293
19.1	0.710959	0.786698	3.21684	8.49273	18.1927	36.7386	68.674	116.928	181.754	254.61	317.148
19.2	0.760153	0.820268	3.26298	8.51935	18.2389	36.8611	68.685	117.013	181.868	256.017	318.08
19.3	0.796042	0.832719	3.28642	8.61456	18.2701	36.9534	68.706	117.111	181.969	257.168	318.314
19.4	0.827292	0.875688	3.29423	8.67242	18.3092	37.0596	68.7162	117.206	182.066	258.027	318.699
19.5	0.853903	0.914018	3.29887	8.69903	18.3287	37.169	68.7521	117.283	182.171	258.761	319.215
19.6	0.882834	0.92183	3.3333	8.72784	18.3483	37.2776	68.7834	117.346	182.262	259.629	319.697
19.7	0.904684	0.942094	3.36137	8.74273	18.3646	37.3636	68.7904	117.421	182.309	260.155	319.887
19.8	0.913229	0.976518	3.35991	8.75763	18.3912	37.458	68.788	117.494	182.285	260.653	317.898
19.9	0.916403	1.01094	3.3809	8.77472	18.3912	37.5479	68.81	117.564	182.305	261.173	318.246
20	0.921042	1.00386	3.40751	8.82086	18.4061	37.6253	68.8341	117.588	182.332	261.203	322.252
20.1	0.931296	1.05232	3.42387	8.82867	18.4154	37.6839	68.8419	117.564	181.984	261.504	324.226
20.2	0.924215	1.11324	3.44194	8.84894	18.4178	37.7933	68.8959	117.678	181.817	262.94	246.744
20.3	0.93276	1.17183	3.4434	8.85602	18.4108	37.8877	68.9115	117.513	183.274	263.933	88.3624
20.4	0.943747	1.19136	3.44658	8.82245	18.4139	38.0017	68.9748	117.423	184.355	256.84	310.446
20.5	0.974997	1.20857	3.48564	8.81769	18.4232	37.9674	68.3341	118.259	176.116	166.169	466.345
20.6	0.971823	1.21553	3.49418	8.81073	18.4178	37.6463	68.8412	119.25	120.359	184.968	390.982
20.7	0.998434	1.21407	3.50444	8.84894	18.4037	38.7627	70.1591	118.345	144.467	302.742	252.963
20.8	1.01797	1.21163	3.50517	8.88409	18.2545	39.2627	70.3341	95.1815	190.757	288.649	155.082
20.9	1.05385	1.21553	3.502	8.81305	18.1608	39.0948	67.1889	85.2493	166.63	204.469	103.275
21	1.07192	1.25069	3.49736	8.64508	18.3209	31.99	50.7661	112.21	115.111	129.354	77.2062
21.1	1.07656	1.2585	3.51225	8.45599	19.1061	27.6878	58.7279	105.8	74.8828	85.191	62.6718
21.2	1.08828	1.21871	3.52629	8.44354	19.8694	34.9596	64.3622	77.369	52.0343	62.5534	53.1991
21.3	1.11245	1.14375	3.50517	9.27789	19.4889	32.2933	52.5692	51.4901	40.1391	50.1722	46.0748
21.4	1.10781	1.10469	3.40751	10.0849	12.4983	23.5729	36.3498	35.551	33.0274	42.3995	40.1061
21.5	1.1	1.10225	3.15678	9.78644	14.0155	15.7917	24.2436	26.7666	28.143	36.3941	35.3749
21.6	0.958639	1.13667	3.98723	5.93023	17.8733	10.3728	17.4442	21.6978	23.989	31.9098	31.2593
21.7	0.861715	1.0804	4.93803	4.0169	15.4733	7.56192	13.4959	18.1009	20.9414	27.8496	27.2554
21.8	0.828879	0.652299	4.83256	8.45367	10.7412	5.91117	10.9334	15.5322	18.2531	24.4574	23.9022
21.9	1.41872	1.42964	2.11137	8.12628	6.92174	4.85721	9.21768	13.4338	15.9656	21.2394	21.0569
22	2.29531	2.29134	0.106	5.73102	4.26781	3.82914	7.74588	11.6057	14.0242	18.734	18.5077
22.1	2.31325	2.14449	3.98247	3.5169	3.09826	3.12369	6.60916	9.96504	12.0929	16.3839	16.2389
22.2	0.08901	0.331987	4.21379	2.18487	2.32873	2.46268	5.58487	8.49312	10.6078	14.1605	14.0546
22.3	-1.58677	-1.88127	2.81767	1.33185	1.80529	1.98307	4.73806	7.21504	8.95071	12.2917	12.2101
22.4	1.85232	1.41634	1.62626	0.778623	1.28649	1.54081	3.84744	6.09785	7.7687	10.7292	10.6835
22.5	2.02114	1.88045	0.861371	0.320127	0.961538	1.14554	3.02237	4.99629	6.66714	9.15587	9.03347
22.6	1.28286	1.34053	0.146527	0.168515	0.575551	0.80338	2.52713	4.10176	5.56485	7.82689	7.76161
22.7	0.582785	0.678056	0.164594	0.056821	0.356801	0.494786	2.03408	3.4377	4.49453	6.66283	6.72963
22.8	0.094504	0.14998	-0.00972	-0.06195	0.036489	0.235387	1.59744	2.69551	3.85855	5.73314	5.67409
22.9	0.079733	-0.14848	-0.09957	-0.21747	-0.10414	-0.02011	1.14346	2.22676	3.24453	4.73704	4.74135
23	-0.20933	-0.10942	-0.17134	-0.35102	-0.27906	-0.20602	0.80447	1.70247	2.6055	3.96446	3.67104
23.1	-0.23277	-0.25163	-0.2441	-0.45966	-0.37049	-0.41537	0.471584	1.19233	1.99453	3.26366	3.11086
23.2	-0.24693	-0.29228	-0.3105	-0.56122	-0.49781	-0.61935	0.211452	0.749341	1.3461	2.65501	2.48354
23.3	-0.30235	-0.35551	-0.39254	-0.6706	-0.62831	-0.77084	-0.07993	0.430616	0.994535	2.01366	1.88588
23.4	-0.36875	-0.39458	-0.45577	-0.77997	-0.74781	-0.85763	-0.36667	0.112622	0.63516	1.33861	1.39211
23.5	-0.42344	-0.43364	-0.49874	-0.8432	-0.84706	-0.95529	-0.59946	-0.11626	0.346097	0.979231	0.97182
23.6	-0.42662	-0.48833	-0.51668	-0.86505	-0.90016	-1.06539	-0.81748	-0.36077	0.032743	0.579207	0.599871
23.7	-0.47886	-0.50786	-0.5605	-0.87909	-0.91273	-1.13888	-0.97287	-0.56548	-0.2977	0.2722	0.216326
23.8	-0.49607	-0.53447	-0.60421	-0.91278	-0.96351	-1.22091	-1.07053	-0.7498	-0.63523	-0.05666	-0.1306
23.9	-0.51011	-0.554	-0.63936	-0.94013	-1.00257	-1.25131	-1.15342	-0.9616	-0.87265	-0.33718	-0.47825
24	-0.51255	-0.57817	-0.65499	-0.9549	-1.07753	-1.29904	-1.22763	-1.12566	-0.99375	-0.60829	-0.67747
24.1	-0.52818	-0.58989	-0.6816	-0.9643	-1.09938	-1.33419	-1.28928	-1.16777	-1.14218	-0.84889	-0.87669
24.2	-0.54454	-0.6165	-0.69332	-0.97919	-1.1244	-1.41305	-1.34555	-1.27874	-1.26413	-1.04103	-1.04625
24.3	-0.55943	-0.60942	-0.72066	-0.98383	-1.1432	-1.42404	-1.40647	-1.37871	-1.34922	-1.18947	-1.17271
24.4	-0.57579	-0.60783	-0.73702	-0.98224	-1.15565	-1.45211	-1.49009	-1.48809	-1.43125	-1.31764	-1.30797
24.5	-0.59532	-0.60942	-0.75655	-1.008	-1.17445	-1.47872	-1.53232	-1.5678	-1.53366	-1.45668	-1.39927
24.6	-0.59068	-0.60942	-0.76827	-1.01349	-1.19703	-1.47872	-1.56357	-1.63652	-1.61569	-1.57546	-1.52281
24.7	-0.60704	-0.60942	-0.78316	-1.01435	-1.19935	-1.48178	-1.57834	-1.7553	-1.70395	-1.65822	-1.62742
24.8	-0.61021	-0.61259	-0.75887	-1.01117	-1.21351	-1.47482	-1.5831	-1.82793	-1.78049	-1.72853	-1.6931
24.9	-0.59532	-0.62041	-0.73702	-1.01117	-1.22132	-1.47482	-1.61045	-1.83269	-1.81797	-1.77931	-1.76805
25	-0.59532	-0.62431	-0.73702	-0.99872	-1.20875	-1.45993	-1.63852	-1.83965	-1.88132	-1.83486	-1.85716
25.1	-0.59068	-0.62187	-0.73238	-1.00653	-1.17128	-1.44747	-1.6417	-1.84832	-1.9321	-1.92775	-1.90477
25.2	-0.5875	-0.60478	-0.71749	-0.97528	-1.16737	-1.45211	-1.67295	-1.87957	-1.97812	-1.96681	-1.95555
25.3	-0.57896	-0.58989	-0.71285	-0.96503	-1.13148	-1.44357	-1.68772	-1.89128	-2.02194	-1.98329	-2.00328
25.4	-0.58677	-0.58134	-0.70577	-0.96271	-1.13929	-1.43966	-1.66587	-1.89434	-2.04148	-2.00978	-2.05711
25.5	-0.57579	-0.58134	-0.69332	-0.95722	-1.1244	-1.41622	-1.6456	-1.8991	-2.04453	-2.03713	-2.10789
25.6	-0.54771	-0.57426	-0.68624	-0.95099	-1.11195	-1.40133	-1.63388	-1.87957	-2.04538	-2.06606	-2.13218
25.7	-0.54454	-0.57426	-0.66988	-0.94086	-1.10487	-1.37716	-1.63303	-1.87639	-2.03366	-2.08791	-2.14232
25.8	-0.51646	-0.58134	-0.66207	-0.92841	-1.10487	-1.35372	-1.63462	-1.88347	-2.01718	-2.10744	-2.15477
25.9	-0.50157	-0.57426	-0.63082	-0.90961	-1.10023	-1.34591	-1.64634	-1.8748	-1.99851	-2.13173	-2.18602
26	-0.49839	-0.57817	-0.62056	-0.9018	-1.08851	-1.33883	-1.63694	-1.86467	-2.00547	-2.13869	-2.17906
26.1	-0.50083	-0.57817	-0.62764	-0.88227	-1.0807	-1.33883	-1.60337	-1.86003	-2.00241	-2.13954	-2.20164
26.2	-0.4774	-0.56645	-0.623	-0.86115	-1.07362	-1.33419	-1.59092	-1.84355	-1.97898	-2.1465	-2.22203
26.3	-0.45933	-0.57353	-0.60421	-0.8393	-1.06898	-1.33419	-1.57602	-1.81707	-1.9758	-2.15907	-2.22508
26.4	-0.4531	-0.56645	-0.61592	-0.83149	-1.06654	-1.30758	-1.54709	-1.79436	-1.96335	-2.17079	-2.22117
26.5	-0.44761	-0.56645	-0.61129	-0.81513	-1.06898	-1.29513	-1.52842	-1.77483	-1.95859	-2.17079	-2.21336
26.6	-0.44297	-0.56645	-0.60421	-0.80024	-1.06581	-1.28805	-1.53305	-1.77715	-1.93991	-2.17079	-2.21812
26.7	-0.44297	-0.55864	-0.59957	-0.78388	-1.04945	-1.28341	-1.52524	-1.778	-1.92819	-2.16603	-2.22117
26.8	-0.43357	-0.554	-0.59249	-0.7768	-1.04945	-1.26852	-1.50412	-1.77483	-1.92819	-2.15126	-2.23289
26.9	-0.43125	-0.5352	-0.58785	-0.76581	-1.03919	-1.24435	-1.48691	-1.73894	-1.92429	-2.13478	-2.24229
27	-0.42027	-0.53056	-0.58467	-0.76349	-1.03456	-1.23263	-1.48459	-1.73418	-1.92038	-2.12465	-2.21653
27.1	-0.41404	-0.52275	-0.58467	-0.74164	-1.02516	-1.22482	-1.47446	-1.7365	-1.90085	-2.10353	-2.21104
27.2	-0.38902	-0.50395	-0.58004	-0.72992	-1.01966	-1.19821	-1.4581	-1.71941	-1.87741	-2.06923	-2.197
27.3	-0.38755	-0.50395	-0.57296	-0.71747	-1.01039	-1.17404	-1.4354	-1.69121	-1.87424	-2.0497	-2.1837
27.4	-0.3773	-0.49297	-0.57296	-0.70575	-0.99549	-1.15914	-1.43076	-1.66863	-1.84531	-2.03322	-2.18211
27.5	-0.37974	-0.48674	-0.57296	-0.68695	-0.96742	-1.14743	-1.42368	-1.66936	-1.82346	-2.01845	-2.1743
27.6	-0.37266	-0.48442	-0.57296	-0.68695	-0.95961	-1.13107	-1.40647	-1.66936	-1.81491	-2.01528	-2.1439
27.7	-0.36485	-0.48442	-0.56514	-0.68769	-0.95253	-1.11618	-1.37754	-1.67327	-1.79929	-1.98634	-2.11656
27.8	-0.35313	-0.48125	-0.5605	-0.67841	-0.93763	-1.10055	-1.36741	-1.64128	-1.79538	-1.95986	-2.10093
27.9	-0.34532	-0.4915	-0.54171	-0.65961	-0.92054	-1.07247	-1.34555	-1.61394	-1.78757	-1.94032	-2.08055
28	-0.34373	-0.48442	-0.53389	-0.64716	-0.90882	-1.05758	-1.30967	-1.61785	-1.77268	-1.92079	-2.04625
28.1	-0.33433	-0.47661	-0.53389	-0.63544	-0.88221	-1.04513	-1.29795	-1.59905	-1.76023	-1.88954	-2.03843
28.2	-0.33677	-0.47197	-0.52608	-0.62519	-0.86976	-1.03024	-1.28769	-1.58733	-1.74143	-1.88478	-2.01024
28.3	-0.34141	-0.44536	-0.52925	-0.61274	-0.84779	-1.01388	-1.27366	-1.5623	-1.73203	-1.88246	-2.0001
28.4	-0.3336	-0.44072	-0.52217	-0.6081	-0.83851	-0.99899	-1.26352	-1.53264	-1.70236	-1.87782	-2.00718
28.5	-0.3336	-0.44536	-0.50972	-0.5893	-0.82679	-0.97091	-1.24399	-1.51628	-1.68991	-1.84572	-1.97825
28.6	-0.32188	-0.42583	-0.50264	-0.58466	-0.8119	-0.97091	-1.23227	-1.49675	-1.68515	-1.82704	-1.96104
28.7	-0.31724	-0.43047	-0.50728	-0.58612	-0.80409	-0.95602	-1.22763	-1.47405	-1.65549	-1.82704	-1.94859
28.8	-0.32188	-0.41801	-0.50655	-0.5799	-0.78456	-0.94113	-1.21982	-1.45293	-1.62741	-1.80751	-1.92515
28.9	-0.3187	-0.40471	-0.49324	-0.5744	-0.7682	-0.93185	-1.20102	-1.42327	-1.6196	-1.79579	-1.92515
29	-0.31248	-0.41093	-0.48311	-0.57685	-0.75331	-0.92868	-1.18857	-1.40691	-1.6008	-1.78798	-1.90794
29.1	-0.30235	-0.4063	-0.47139	-0.56269	-0.75331	-0.91232	-1.18149	-1.37566	-1.57663	-1.76454	-1.8939
29.2	-0.29063	-0.40166	-0.48311	-0.56037	-0.73695	-0.9006	-1.15415	-1.36858	-1.57187	-1.75356	-1.87437
29.3	-0.29063	-0.39922	-0.4753	-0.55487	-0.72206	-0.89035	-1.14243	-1.34832	-1.53049	-1.74416	-1.86729
29.4	-0.29063	-0.39848	-0.46358	-0.5456	-0.71742	-0.88021	-1.11826	-1.3217	-1.52585	-1.70278	-1.84703
29.5	-0.28745	-0.38518	-0.45577	-0.53852	-0.71034	-0.863	-1.11826	-1.3217	-1.51877	-1.67384	-1.81883
29.6	-0.27818	-0.37968	-0.45577	-0.53852	-0.70253	-0.84201	-1.10337	-1.31707	-1.50315	-1.66371	-1.82359
29.7	-0.28282	-0.37041	-0.43465	-0.52216	-0.69545	-0.82711	-1.08701	-1.30217	-1.49851	-1.63954	-1.8087
29.8	-0.27818	-0.37505	-0.43697	-0.51899	-0.69007	-0.82248	-1.06748	-1.30535	-1.4946	-1.59657	-1.77977
29.9	-0.2711	-0.36723	-0.43624	-0.51899	-0.67128	-0.81222	-1.05722	-1.30217	-1.49143	-1.60903	-1.76964
30	-0.26792	-0.35869	-0.42769	-0.50727	-0.67054	-0.80294	-1.04795	-1.28582	-1.45554	-1.60829	-1.76024
30.1	-0.26646	-0.36015	-0.42452	-0.49945	-0.65174	-0.79123	-1.03305	-1.2741	-1.44382	-1.58876	-1.74547
30.2	-0.26646	-0.35869	-0.42452	-0.49164	-0.63929	-0.77633	-1.0167	-1.27092	-1.43601	-1.57228	-1.74156
30.3	-0.2562	-0.36015	-0.41597	-0.49164	-0.62049	-0.77633	-1.00644	-1.25139	-1.4094	-1.54262	-1.71885
30.4	-0.25157	-0.35088	-0.41744	-0.47992	-0.61268	-0.77169	-0.98935	-1.23894	-1.4094	-1.51845	-1.7064
30.5	-0.24693	-0.35551	-0.41988	-0.47052	-0.60096	-0.76461	-0.98545	-1.22014	-1.40476	-1.49501	-1.7025
30.6	-0.25157	-0.35234	-0.4128	-0.45649	-0.59315	-0.7568	-0.98227	-1.22014	-1.38986	-1.49501	-1.67515
30.7	-0.25157	-0.35088	-0.40963	-0.45331	-0.58851	-0.75216	-0.97764	-1.21941	-1.38523	-1.48793	-1.63914
30.8	-0.24839	-0.35088	-0.4034	-0.44867	-0.58143	-0.73336	-0.96738	-1.1928	-1.38986	-1.47548	-1.61729
30.9	-0.24693	-0.34062	-0.38155	-0.44086	-0.58143	-0.72238	-0.9581	-1.17644	-1.38986	-1.46059	-1.60789
31	-0.24693	-0.33916	-0.37374	-0.43146	-0.57362	-0.71774	-0.94639	-1.17253	-1.36569	-1.44338	-1.60948
31.1	-0.24449	-0.34062	-0.36666	-0.42206	-0.56507	-0.71615	-0.93613	-1.16936	-1.35788	-1.42153	-1.60484
31.2	-0.24693	-0.33916	-0.3691	-0.4245	-0.5619	-0.70602	-0.93149	-1.18108	-1.33444	-1.40517	-1.5814
31.3	-0.24449	-0.3438	-0.36666	-0.41742	-0.55018	-0.70602	-0.91904	-1.16472	-1.33127	-1.39028	-1.57042
31.4	-0.24693	-0.3438	-0.36434	-0.41425	-0.54237	-0.68966	-0.90732	-1.14519	-1.31491	-1.39736	-1.56419
31.5	-0.25157	-0.3438	-0.35884	-0.40961	-0.53456	-0.6716	-0.8956	-1.1303	-1.29221	-1.38088	-1.55479
31.6	-0.25157	-0.33598	-0.35738	-0.40497	-0.52601	-0.66696	-0.88535	-1.11541	-1.27268	-1.36684	-1.54234
31.7	-0.24839	-0.33134	-0.35421	-0.4018	-0.52284	-0.67013	-0.86826	-1.10137	-1.25632	-1.39028	-1.54698
31.8	-0.23912	-0.32109	-0.34713	-0.39325	-0.51112	-0.66696	-0.85654	-1.07952	-1.2446	-1.38246	-1.56187
31.9	-0.23521	-0.31963	-0.34639	-0.39008	-0.50331	-0.66696	-0.84946	-1.0717	-1.23679	-1.37306	-1.55406
32	-0.23667	-0.32109	-0.33785	-0.39008	-0.49476	-0.65524	-0.84946	-1.06316	-1.21482	-1.35903	-1.53917
32.1	-0.23521	-0.31181	-0.33785	-0.37372	-0.49159	-0.64743	-0.84165	-1.05535	-1.20078	-1.35439	-1.51805
32.2	-0.23985	-0.30937	-0.33077	-0.37836	-0.47206	-0.64743	-0.82993	-1.05291	-1.18747	-1.33486	-1.51573
32.3	-0.24839	-0.31181	-0.32759	-0.37128	-0.47206	-0.62631	-0.82529	-1.05217	-1.16648	-1.31996	-1.51024
32.4	-0.24693	-0.30009	-0.31832	-0.37372	-0.45253	-0.62399	-0.81894	-1.03582	-1.16172	-1.31532	-1.50084
32.5	-0.23667	-0.29765	-0.31514	-0.37055	-0.44789	-0.62081	-0.801	-1.028	-1.1594	-1.30824	-1.49852
32.6	-0.23912	-0.30009	-0.3066	-0.35883	-0.44081	-0.61618	-0.79868	-1.00457	-1.14768	-1.30043	-1.48839
32.7	-0.23521	-0.28984	-0.30806	-0.362	-0.43299	-0.60678	-0.79868	-0.99431	-1.13986	-1.30751	-1.4907
32.8	-0.22495	-0.30473	-0.30342	-0.35883	-0.42445	-0.60128	-0.78769	-0.99675	-1.13523	-1.30043	-1.4525
32.9	-0.23204	-0.30009	-0.29879	-0.34711	-0.42128	-0.60836	-0.78147	-0.97795	-1.12741	-1.28322	-1.43297
33	-0.2274	-0.30156	-0.29634	-0.34394	-0.42128	-0.59665	-0.77598	-0.98503	-1.10861	-1.26454	-1.42125
33.1	-0.21714	-0.30009	-0.29879	-0.34247	-0.4181	-0.58883	-0.77134	-0.98186	-1.09226	-1.26918	-1.41417
33.2	-0.21568	-0.2852	-0.28853	-0.34394	-0.41664	-0.58725	-0.75889	-0.9655	-1.08591	-1.27699	-1.42125
33.3	-0.2086	-0.2852	-0.29097	-0.34162	-0.4181	-0.58493	-0.74009	-0.95842	-1.06882	-1.26454	-1.39854
33.4	-0.21714	-0.28838	-0.28707	-0.33222	-0.41188	-0.57711	-0.73545	-0.95378	-1.05002	-1.25746	-1.3657
33.5	-0.20787	-0.28984	-0.28853	-0.33466	-0.40174	-0.57003	-0.73227	-0.9467	-1.03366	-1.25673	-1.34312
33.6	-0.2086	-0.28056	-0.28389	-0.33222	-0.39466	-0.57711	-0.73227	-0.9467	-1.03049	-1.22231	-1.33214
33.7	-0.2086	-0.27812	-0.26754	-0.33466	-0.39711	-0.57553	-0.72764	-0.94207	-1.02585	-1.209	-1.35557
33.8	-0.22032	-0.26884	-0.27217	-0.33222	-0.39466	-0.5654	-0.70884	-0.93889	-1.02268	-1.20668	-1.33922
33.9	-0.21714	-0.27031	-0.27999	-0.32294	-0.39711	-0.55368	-0.69639	-0.93572	-1.01413	-1.20204	-1.32359
34	-0.2274	-0.26103	-0.27217	-0.32294	-0.38221	-0.55758	-0.68931	-0.92644	-1.01413	-1.18398	-1.31651
34.1	-0.21568	-0.2625	-0.269	-0.3244	-0.37757	-0.56076	-0.68931	-0.91936	-1.01096	-1.18947	-1.29234
34.2	-0.2086	-0.25786	-0.26754	-0.32294	-0.37513	-0.54586	-0.68149	-0.91472	-0.99924	-1.18251	-1.28843
34.3	-0.21714	-0.26103	-0.26754	-0.3244	-0.37757	-0.5505	-0.66977	-0.89983	-0.98288	-1.17226	-1.28062
34.4	-0.22032	-0.25395	-0.26436	-0.32294	-0.37049	-0.55758	-0.65732	-0.87566	-0.97971	-1.16689	-1.28526
34.5	-0.21568	-0.26103	-0.24483	-0.31977	-0.36732	-0.54977	-0.65024	-0.87322	-0.9719	-1.15981	-1.2689
34.6	-0.22032	-0.26176	-0.23775	-0.31269	-0.36586	-0.53646	-0.65024	-0.8709	-0.97507	-1.15822	-1.26182
34.7	-0.21714	-0.27031	-0.24019	-0.31513	-0.36268	-0.53878	-0.63071	-0.86858	-0.96018	-1.14809	-1.26964
34.8	-0.20787	-0.26103	-0.23629	-0.30805	-0.35414	-0.52633	-0.6229	-0.86858	-0.95554	-1.13564	-1.24852
34.9	-0.20079	-0.26176	-0.22603	-0.30805	-0.3556	-0.52169	-0.6229	-0.86541	-0.94846	-1.12148	-1.23448
35	-0.20542	-0.25395	-0.22847	-0.31513	-0.35487	-0.52633	-0.61118	-0.84441	-0.95554	-1.12697	-1.21422
35.1	-0.2125	-0.25395	-0.21822	-0.31269	-0.34632	-0.51461	-0.60178	-0.85222	-0.94529	-1.11366	-1.19859
35.2	-0.20787	-0.25859	-0.21675	-0.31513	-0.35096	-0.5068	-0.6041	-0.84905	-0.93906	-1.10439	-1.19542
35.3	-0.19761	-0.24931	-0.22139	-0.31269	-0.34779	-0.50216	-0.60337	-0.83733	-0.93674	-1.08486	-1.19078
35.4	-0.20787	-0.25395	-0.21358	-0.31513	-0.34632	-0.49508	-0.60337	-0.82952	-0.93357	-1.06532	-1.19078
35.5	-0.20079	-0.24931	-0.2065	-0.30805	-0.34632	-0.49508	-0.58701	-0.82488	-0.92429	-1.04189	-1.17979
35.6	-0.19615	-0.25078	-0.20894	-0.30341	-0.33607	-0.47873	-0.5831	-0.81316	-0.92893	-1.03871	-1.17125
35.7	-0.19761	-0.25395	-0.20186	-0.30097	-0.34315	-0.47555	-0.57993	-0.8178	-0.92429	-1.03871	-1.15953
35.8	-0.19297	-0.25395	-0.20894	-0.30341	-0.32679	-0.48019	-0.57993	-0.80291	-0.91257	-1.03407	-1.15635
35.9	-0.19615	-0.24931	-0.2065	-0.30487	-0.33607	-0.47873	-0.57993	-0.79045	-0.91404	-1.01918	-1.14
36	-0.18589	-0.24614	-0.19722	-0.30341	-0.33851	-0.47555	-0.57212	-0.78582	-0.91172	-1.00282	-1.14
36.1	-0.19297	-0.23442	-0.19869	-0.30487	-0.33607	-0.47238	-0.5604	-0.7741	-0.8945	-1.00746	-1.14
36.2	-0.19615	-0.23906	-0.19405	-0.2956	-0.33851	-0.47787	-0.55576	-0.76702	-0.89768	-0.98012	-1.11339
36.3	-0.18907	-0.2415	-0.19722	-0.30341	-0.33461	-0.46383	-0.56504	-0.75457	-0.89304	-0.95595	-1.10875
36.4	-0.19761	-0.23442	-0.19869	-0.30097	-0.33924	-0.45602	-0.57212	-0.74431	-0.89768	-0.94106	-1.11021
36.5	-0.19297	-0.23125	-0.18941	-0.30341	-0.34388	-0.4443	-0.56272	-0.73967	-0.89304	-0.93947	-1.10093
36.6	-0.19297	-0.22978	-0.19014	-0.29315	-0.34632	-0.44113	-0.5604	-0.73027	-0.8945	-0.94179	-1.10093
36.7	-0.20079	-0.22978	-0.19869	-0.2956	-0.35096	-0.45138	-0.55332	-0.71306	-0.88523	-0.94423	-1.09312
36.8	-0.19615	-0.23442	-0.18941	-0.29315	-0.3556	-0.44821	-0.5604	-0.70378	-0.87351	-0.92934	-1.0626
36.9	-0.19615	-0.23125	-0.19405	-0.28388	-0.34632	-0.43966	-0.55576	-0.70525	-0.87351	-0.93251	-1.06187
37	-0.18589	-0.22661	-0.19722	-0.28852	-0.34779	-0.42477	-0.55259	-0.70378	-0.86325	-0.93715	-1.06187
37.1	-0.19297	-0.21489	-0.18697	-0.28852	-0.34632	-0.41696	-0.54087	-0.70842	-0.87033	-0.92934	-1.04307
37.2	-0.19297	-0.22197	-0.18941	-0.2768	-0.33924	-0.42013	-0.53623	-0.69597	-0.86093	-0.91994	-1.03062
37.3	-0.18833	-0.21172	-0.19014	-0.28388	-0.34632	-0.40988	-0.52915	-0.68889	-0.85154	-0.92543	-1.0189
37.4	-0.18589	-0.21025	-0.19014	-0.27362	-0.34388	-0.40524	-0.53696	-0.68889	-0.83445	-0.93251	-1.01182
37.5	-0.18125	-0.20317	-0.19869	-0.27216	-0.34632	-0.4006	-0.54087	-0.67644	-0.83445	-0.91762	-1.01573
37.6	-0.18833	-0.21172	-0.19405	-0.2619	-0.34388	-0.38571	-0.53306	-0.66936	-0.82419	-0.91762	-1.00718
37.7	-0.18589	-0.20244	-0.19722	-0.26435	-0.33924	-0.38253	-0.52134	-0.66936	-0.82663	-0.91298	-1.00401
37.8	-0.17662	-0.20317	-0.19014	-0.2619	-0.34632	-0.38107	-0.52451	-0.653	-0.81955	-0.89809	-1.00401
37.9	-0.18125	-0.21025	-0.19869	-0.26435	-0.34779	-0.38571	-0.52134	-0.64592	-0.81491	-0.89809	-1.01109
38	-0.17808	-0.20317	-0.19722	-0.26581	-0.34632	-0.38107	-0.51426	-0.63811	-0.81247	-0.87856	-0.9962
38.1	-0.17662	-0.20781	-0.19014	-0.26117	-0.33607	-0.37081	-0.5167	-0.63811	-0.8071	-0.87697	-0.99937
38.2	-0.18125	-0.19853	-0.19722	-0.26435	-0.33851	-0.36618	-0.50498	-0.6303	-0.79538	-0.89101	-0.9962
38.3	-0.18125	-0.20317	-0.18697	-0.26435	-0.32679	-0.36154	-0.50181	-0.61858	-0.7883	-0.89345	-0.99937
38.4	-0.18443	-0.21172	-0.19405	-0.2619	-0.32435	-0.34665	-0.50181	-0.61858	-0.79148	-0.89809	-0.9962
38.5	-0.18907	-0.21025	-0.18941	-0.26435	-0.32362	-0.3381	-0.49473	-0.61699	-0.7883	-0.89345	-0.99937
38.6	-0.18589	-0.20317	-0.19014	-0.2619	-0.31971	-0.33956	-0.49241	-0.60369	-0.7883	-0.89345	-0.98765
38.7	-0.19297	-0.21172	-0.19869	-0.25263	-0.32679	-0.34201	-0.49009	-0.60222	-0.77658	-0.88637	-0.96959
38.8	-0.19615	-0.21025	-0.18941	-0.24945	-0.31654	-0.33956	-0.49473	-0.59905	-0.77585	-0.87465	-0.96336
38.9	-0.19761	-0.19853	-0.18697	-0.24555	-0.31898	-0.33029	-0.49717	-0.59905	-0.7656	-0.87856	-0.96104
39	-0.19615	-0.2	-0.17769	-0.25263	-0.31654	-0.33175	-0.49009	-0.58733	-0.75632	-0.85903	-0.96495
39.1	-0.18907	-0.19536	-0.17061	-0.24237	-0.3119	-0.33029	-0.48227	-0.59124	-0.7446	-0.85439	-0.9525
39.2	-0.20079	-0.19853	-0.18233	-0.24482	-0.32362	-0.33029	-0.48227	-0.58269	-0.73752	-0.85048	-0.94078
39.3	-0.19761	-0.20317	-0.17916	-0.24555	-0.32679	-0.32785	-0.47373	-0.58733	-0.74924	-0.85195	-0.9337
39.4	-0.18833	-0.2	-0.18233	-0.25409	-0.32362	-0.33029	-0.47519	-0.57952	-0.74924	-0.83486	-0.92589
39.5	-0.18589	-0.19853	-0.18941	-0.24945	-0.3119	-0.32003	-0.47446	-0.57952	-0.7446	-0.82314	-0.92125
39.6	-0.19297	-0.20317	-0.18233	-0.25263	-0.31507	-0.32248	-0.46116	-0.5678	-0.73752	-0.82778	-0.91417
39.7	-0.18833	-0.19536	-0.1855	-0.25727	-0.31654	-0.32003	-0.45566	-0.57488	-0.73752	-0.83095	-0.90635
39.8	-0.18443	-0.19536	-0.18697	-0.25409	-0.30726	-0.32248	-0.45102	-0.5678	-0.72507	-0.8207	-0.90477
39.9	-0.17735	-0.20317	-0.18233	-0.25263	-0.30018	-0.32003	-0.45102	-0.5678	-0.71799	-0.80824	-0.88292
40	-0.18589	-0.2	-0.18941	-0.25409	-0.30018	-0.31076	-0.45102	-0.55999	-0.71799	-0.80361	-0.87047
40.1	-0.17662	-0.20708	-0.18697	-0.24482	-0.30409	-0.31076	-0.44639	-0.55144	-0.71799	-0.79189	-0.85875
40.2	-0.18125	-0.20244	-0.18233	-0.24945	-0.30018	-0.30831	-0.43149	-0.55608	-0.71335	-0.79335	-0.84385
40.3	-0.18589	-0.20317	-0.19405	-0.24482	-0.30726	-0.30758	-0.43467	-0.55999	-0.71091	-0.78407	-0.84849
40.4	-0.18125	-0.21025	-0.18941	-0.24237	-0.30482	-0.30368	-0.43149	-0.54827	-0.70859	-0.78407	-0.85093
40.5	-0.18833	-0.2	-0.19014	-0.23774	-0.29554	-0.32248	-0.43613	-0.54827	-0.7031	-0.77382	-0.85557
40.6	-0.18125	-0.19853	-0.18697	-0.2331	-0.29701	-0.3154	-0.42368	-0.54827	-0.69382	-0.76454	-0.84617
40.7	-0.18907	-0.20317	-0.18941	-0.22284	-0.28773	-0.30368	-0.41514	-0.54363	-0.69846	-0.77699	-0.82432
40.8	-0.18589	-0.2	-0.18233	-0.22992	-0.28846	-0.30758	-0.41514	-0.54827	-0.6821	-0.77236	-0.8275
40.9	-0.18833	-0.20708	-0.19014	-0.2331	-0.29701	-0.29904	-0.40806	-0.54045	-0.67185	-0.76528	-0.83677
41	-0.18125	-0.21025	-0.18697	-0.22602	-0.28773	-0.3005	-0.40488	-0.53191	-0.67429	-0.76064	-0.82432
41.1	-0.17662	-0.2	-0.18941	-0.23456	-0.28382	-0.29904	-0.40342	-0.53655	-0.66257	-0.75746	-0.81492
41.2	-0.17735	-0.20244	-0.18233	-0.22528	-0.28529	-0.3005	-0.40024	-0.53337	-0.65232	-0.75282	-0.80943
41.3	-0.17417	-0.19536	-0.18941	-0.21503	-0.27601	-0.29904	-0.39707	-0.54363	-0.65476	-0.74257	-0.80797
41.4	-0.18125	-0.2	-0.18233	-0.21357	-0.27748	-0.3005	-0.3956	-0.54045	-0.65232	-0.74111	-0.80479
41.5	-0.17662	-0.19072	-0.18697	-0.2182	-0.27601	-0.29818	-0.39243	-0.54045	-0.6594	-0.74574	-0.78367
41.6	-0.17808	-0.19536	-0.18233	-0.2182	-0.27748	-0.29196	-0.38389	-0.53191	-0.65	-0.75746	-0.77818
41.7	-0.17344	-0.19072	-0.18941	-0.21357	-0.2682	-0.3005	-0.38535	-0.52874	-0.64768	-0.75282	-0.77745
41.8	-0.17344	-0.18828	-0.17916	-0.21112	-0.26576	-0.29123	-0.38852	-0.53337	-0.63596	-0.75429	-0.7689
41.9	-0.17662	-0.19536	-0.18233	-0.2182	-0.26344	-0.28878	-0.3956	-0.52715	-0.63132	-0.74501	-0.7689
42	-0.16954	-0.19536	-0.17769	-0.2182	-0.24623	-0.29123	-0.39707	-0.52166	-0.62815	-0.74574	-0.75718
42.1	-0.17808	-0.19853	-0.18233	-0.22528	-0.24476	-0.29196	-0.3956	-0.52874	-0.63279	-0.74806	-0.75865
42.2	-0.1688	-0.20317	-0.17916	-0.2182	-0.24623	-0.29586	-0.39707	-0.5241	-0.62815	-0.73085	-0.75718
42.3	-0.16954	-0.20317	-0.17452	-0.22284	-0.23695	-0.28097	-0.3956	-0.52874	-0.62351	-0.73012	-0.75401
42.4	-0.16636	-0.20708	-0.17769	-0.2182	-0.24159	-0.28341	-0.39243	-0.52874	-0.61643	-0.71376	-0.76182
42.5	-0.17344	-0.19536	-0.16597	-0.22528	-0.24623	-0.27633	-0.38389	-0.5241	-0.62815	-0.70204	-0.75718
42.6	-0.1688	-0.20317	-0.16744	-0.2182	-0.24867	-0.27633	-0.38535	-0.51702	-0.6157	-0.69179	-0.76573
42.7	-0.16172	-0.2	-0.1628	-0.22284	-0.2494	-0.27951	-0.38071	-0.52166	-0.60862	-0.69728	-0.7689
42.8	-0.1649	-0.20708	-0.16597	-0.21357	-0.24476	-0.26925	-0.37607	-0.5241	-0.60862	-0.70351	-0.75718
42.9	-0.15464	-0.20244	-0.15572	-0.2182	-0.24623	-0.27169	-0.36435	-0.51702	-0.60862	-0.69423	-0.75865
43	-0.16172	-0.20317	-0.1628	-0.2182	-0.23378	-0.2568	-0.37363	-0.5092	-0.60398	-0.70204	-0.74937
43.1	-0.16172	-0.19853	-0.15816	-0.21357	-0.22987	-0.2529	-0.3729	-0.51702	-0.59226	-0.69179	-0.7462
43.2	-0.15708	-0.2	-0.1628	-0.20649	-0.23695	-0.2568	-0.36435	-0.5092	-0.5969	-0.69423	-0.73765
43.3	-0.16954	-0.19536	-0.15963	-0.21112	-0.2267	-0.24508	-0.36899	-0.51238	-0.5969	-0.67934	-0.73912
43.4	-0.16636	-0.20317	-0.15816	-0.21357	-0.22523	-0.24508	-0.36899	-0.49749	-0.58908	-0.66298	-0.74156
43.5	-0.16172	-0.21025	-0.15108	-0.20649	-0.2267	-0.25216	-0.35727	-0.49749	-0.58908	-0.65126	-0.73765
43.6	-0.15708	-0.2	-0.1628	-0.21112	-0.21742	-0.24972	-0.36118	-0.48967	-0.57737	-0.64418	-0.73448
43.7	-0.16172	-0.20317	-0.15963	-0.20649	-0.22206	-0.24044	-0.35264	-0.47014	-0.57737	-0.63637	-0.71812
43.8	-0.16636	-0.19853	-0.15816	-0.20185	-0.22523	-0.23019	-0.3541	-0.47332	-0.56955	-0.63173	-0.71959
43.9	-0.15708	-0.20317	-0.15108	-0.19477	-0.2267	-0.23263	-0.35654	-0.46306	-0.56491	-0.63637	-0.71031
44	-0.16172	-0.2	-0.14644	-0.20649	-0.21742	-0.22873	-0.34946	-0.47014	-0.55783	-0.62856	-0.71812
44.1	-0.16636	-0.19536	-0.15108	-0.20331	-0.21815	-0.22165	-0.34629	-0.4655	-0.55783	-0.61684	-0.70787
44.2	-0.16172	-0.19536	-0.15572	-0.19403	-0.21498	-0.23019	-0.34482	-0.45842	-0.55002	-0.62856	-0.70555
44.3	-0.15708	-0.20244	-0.15816	-0.19867	-0.22206	-0.22091	-0.3541	-0.45378	-0.5532	-0.6122	-0.71104
44.4	-0.15	-0.20317	-0.14791	-0.19867	-0.21742	-0.21847	-0.35654	-0.46306	-0.55783	-0.6122	-0.71495
44.5	-0.15708	-0.2	-0.15108	-0.20331	-0.20716	-0.22555	-0.34165	-0.4616	-0.55783	-0.60512	-0.71104
44.6	-0.14683	-0.19072	-0.15816	-0.19867	-0.21742	-0.22873	-0.34946	-0.45842	-0.55002	-0.60512	-0.71812
44.7	-0.14219	-0.19536	-0.15108	-0.19403	-0.21034	-0.23019	-0.35654	-0.45061	-0.5532	-0.59731	-0.71495
44.8	-0.14537	-0.19072	-0.14791	-0.19867	-0.20716	-0.22091	-0.3541	-0.44207	-0.55002	-0.59731	-0.69542
44.9	-0.13829	-0.18828	-0.15499	-0.19403	-0.21034	-0.22555	-0.34482	-0.44353	-0.5383	-0.59731	-0.69078
45	-0.14683	-0.19536	-0.15035	-0.19159	-0.2057	-0.23019	-0.34629	-0.43889	-0.54148	-0.59731	-0.6837
45.1	-0.14219	-0.19536	-0.15108	-0.18695	-0.2057	-0.22091	-0.34482	-0.43425	-0.5383	-0.59267	-0.67589
45.2	-0.14537	-0.19853	-0.14791	-0.19403	-0.20716	-0.22091	-0.34482	-0.44353	-0.52658	-0.58559	-0.65953
45.3	-0.13829	-0.18828	-0.13863	-0.18695	-0.20253	-0.21847	-0.33457	-0.44207	-0.52976	-0.58876	-0.65953
45.4	-0.14683	-0.19536	-0.13155	-0.18378	-0.2057	-0.22555	-0.34165	-0.43889	-0.52658	-0.59413	-0.64927
45.5	-0.13755	-0.19072	-0.14327	-0.1745	-0.19862	-0.22091	-0.32529	-0.43889	-0.52658	-0.57314	-0.64305
45.6	-0.14219	-0.18364	-0.13863	-0.17524	-0.20716	-0.21847	-0.33457	-0.42253	-0.51877	-0.56606	-0.63756
45.7	-0.15	-0.19218	-0.12838	-0.18378	-0.20253	-0.21383	-0.33701	-0.42717	-0.51877	-0.56606	-0.62828
45.8	-0.15	-0.19072	-0.13155	-0.18622	-0.2057	-0.22091	-0.33457	-0.424	-0.51877	-0.58095	-0.63292
45.9	-0.15	-0.18364	-0.14327	-0.17914	-0.20716	-0.22238	-0.32529	-0.41472	-0.51096	-0.58559	-0.64
46	-0.15708	-0.19536	-0.13863	-0.18378	-0.19789	-0.21774	-0.32529	-0.41936	-0.50241	-0.57778	-0.64073
46.1	-0.14683	-0.20317	-0.13936	-0.1745	-0.19081	-0.22091	-0.32285	-0.41082	-0.50705	-0.57778	-0.63609
46.2	-0.15	-0.20317	-0.14791	-0.17914	-0.19398	-0.21383	-0.32212	-0.41228	-0.50241	-0.58095	-0.64073
46.3	-0.16172	-0.2	-0.14327	-0.1745	-0.19862	-0.22238	-0.31357	-0.41936	-0.50705	-0.58241	-0.64927
46.4	-0.15708	-0.20244	-0.13863	-0.17524	-0.19545	-0.21774	-0.31504	-0.40996	-0.49997	-0.58095	-0.64
46.5	-0.14683	-0.19536	-0.14327	-0.17524	-0.19789	-0.22091	-0.30259	-0.40056	-0.49924	-0.57314	-0.62828
46.6	-0.15	-0.20317	-0.14791	-0.18378	-0.19862	-0.20919	-0.29795	-0.403	-0.50241	-0.56606	-0.62974
46.7	-0.15708	-0.19853	-0.13863	-0.17914	-0.19545	-0.21066	-0.29404	-0.40056	-0.49924	-0.55434	-0.61571
46.8	-0.15	-0.20317	-0.14327	-0.18232	-0.19081	-0.20602	-0.28379	-0.39983	-0.50241	-0.55824	-0.60948
46.9	-0.14683	-0.20317	-0.15108	-0.17206	-0.19789	-0.20919	-0.29087	-0.39519	-0.48752	-0.56606	-0.61802
47	-0.14927	-0.20781	-0.14644	-0.17914	-0.19862	-0.19894	-0.29404	-0.39275	-0.4758	-0.56142	-0.60875
47.1	-0.14219	-0.20317	-0.13936	-0.1745	-0.19545	-0.20602	-0.29551	-0.403	-0.47263	-0.56288	-0.60875
47.2	-0.15	-0.21025	-0.14791	-0.17524	-0.19789	-0.20138	-0.28623	-0.39983	-0.47812	-0.55666	-0.59849
47.3	-0.14683	-0.20317	-0.13863	-0.17206	-0.18763	-0.20211	-0.28379	-0.39128	-0.47263	-0.55434	-0.58922
47.4	-0.14927	-0.21172	-0.13619	-0.1745	-0.18617	-0.21383	-0.28623	-0.38811	-0.46799	-0.55434	-0.58214
47.5	-0.15	-0.20244	-0.13155	-0.16742	-0.17909	-0.22238	-0.28623	-0.38103	-0.46335	-0.54653	-0.5775
47.6	-0.14537	-0.20317	-0.14327	-0.1745	-0.18617	-0.22091	-0.28379	-0.38347	-0.4758	-0.54653	-0.55797
47.7	-0.15	-0.20317	-0.13863	-0.16425	-0.17591	-0.22555	-0.28623	-0.38811	-0.4758	-0.54653	-0.55089
47.8	-0.14683	-0.21172	-0.13936	-0.16742	-0.17909	-0.22555	-0.28379	-0.37639	-0.47263	-0.54653	-0.55089
47.9	-0.14219	-0.20708	-0.14791	-0.16278	-0.19081	-0.21383	-0.27451	-0.38347	-0.48288	-0.54653	-0.55797
48	-0.14537	-0.21025	-0.14327	-0.15253	-0.18617	-0.22091	-0.27598	-0.38103	-0.47971	-0.5497	-0.54771
48.1	-0.15	-0.19853	-0.15035	-0.15961	-0.19081	-0.21066	-0.27134	-0.38347	-0.47116	-0.55361	-0.55015
48.2	-0.14683	-0.18828	-0.14327	-0.16278	-0.18763	-0.20919	-0.27451	-0.38811	-0.47263	-0.54653	-0.53843
48.3	-0.15	-0.19536	-0.14791	-0.16742	-0.19081	-0.20211	-0.27598	-0.38103	-0.47971	-0.54653	-0.52818
48.4	-0.14537	-0.19072	-0.14327	-0.16425	-0.19789	-0.21383	-0.27451	-0.38347	-0.47116	-0.53481	-0.52354
48.5	-0.15	-0.19145	-0.13863	-0.16278	-0.18763	-0.21383	-0.27915	-0.39128	-0.46799	-0.53481	-0.53062
48.6	-0.16172	-0.2	-0.13155	-0.15253	-0.19081	-0.21383	-0.28623	-0.38103	-0.47116	-0.53871	-0.52354
48.7	-0.16172	-0.19536	-0.14327	-0.15497	-0.18617	-0.21066	-0.28379	-0.3803	-0.46799	-0.53871	-0.5189
48.8	-0.16636	-0.19072	-0.14644	-0.14789	-0.18763	-0.2131	-0.27915	-0.37175	-0.46091	-0.52699	-0.5189
48.9	-0.17344	-0.18364	-0.13936	-0.15107	-0.17836	-0.20138	-0.28623	-0.37639	-0.46018	-0.5176	-0.49693
49	-0.1688	-0.19145	-0.15108	-0.15253	-0.17128	-0.20211	-0.28379	-0.38103	-0.46335	-0.52699	-0.49937
49.1	-0.16954	-0.19145	-0.14791	-0.14789	-0.17445	-0.19894	-0.27915	-0.38347	-0.45945	-0.51528	-0.49229
49.2	-0.16636	-0.20317	-0.13863	-0.15497	-0.17591	-0.20138	-0.28623	-0.3803	-0.46091	-0.52699	-0.49937
49.3	-0.16172	-0.2	-0.13155	-0.15253	-0.17445	-0.19894	-0.27598	-0.37175	-0.46799	-0.51528	-0.49229
49.4	-0.1688	-0.20708	-0.13936	-0.14789	-0.16737	-0.20602	-0.27451	-0.37322	-0.46335	-0.50746	-0.49229
49.5	-0.16172	-0.20244	-0.14791	-0.15497	-0.17591	-0.20919	-0.27915	-0.36858	-0.47263	-0.50746	-0.48765
49.6	-0.15708	-0.20317	-0.14327	-0.14789	-0.17836	-0.21066	-0.27598	-0.36394	-0.46799	-0.50746	-0.49229
49.7	-0.15464	-0.2	-0.14327	-0.14789	-0.17591	-0.20138	-0.28623	-0.36467	-0.46335	-0.50588	-0.49229
49.8	-0.15	-0.20244	-0.13863	-0.15253	-0.17128	-0.20602	-0.27451	-0.37322	-0.46799	-0.49574	-0.48765
49.9	-0.15	-0.19536	-0.13936	-0.14325	-0.17836	-0.20602	-0.27598	-0.37175	-0.46018	-0.49574	-0.48521
50	-0.15708	-0.19536	-0.13619	-0.14789	-0.17128	-0.1943	-0.27451	-0.36858	-0.45163	-0.49574	-0.48765
50.1	-0.15782	-0.19853	-0.13155	-0.14472	-0.17445	-0.20138	-0.26743	-0.36394	-0.44846	-0.49574	-0.47276
50.2	-0.15782	-0.2	-0.13863	-0.13544	-0.17591	-0.20211	-0.27598	-0.3615	-0.44846	-0.49574	-0.49229
50.3	-0.16636	-0.19536	-0.13155	-0.12836	-0.17128	-0.19894	-0.2667	-0.36394	-0.4321	-0.50282	-0.48765
50.4	-0.15708	-0.19853	-0.14327	-0.13153	-0.16664	-0.1943	-0.27915	-0.35686	-0.43674	-0.48793	-0.48057
50.5	-0.16172	-0.18828	-0.14009	-0.12128	-0.16737	-0.20138	-0.27598	-0.35686	-0.43357	-0.49257	-0.48912
50.6	-0.15855	-0.19536	-0.14327	-0.12836	-0.17591	-0.19894	-0.2667	-0.34905	-0.4321	-0.48635	-0.49156
50.7	-0.16172	-0.19072	-0.15499	-0.12372	-0.16664	-0.18966	-0.26279	-0.35686	-0.43674	-0.48403	-0.48448
50.8	-0.15708	-0.18364	-0.15035	-0.11664	-0.17128	-0.1943	-0.26426	-0.35222	-0.42893	-0.47304	-0.48765
50.9	-0.16172	-0.18364	-0.15108	-0.11664	-0.17591	-0.19113	-0.25962	-0.34978	-0.42038	-0.46681	-0.48057
51	-0.16172	-0.19218	-0.14644	-0.12519	-0.16664	-0.18966	-0.2667	-0.35222	-0.41721	-0.46449	-0.48765
51.1	-0.15708	-0.18291	-0.14791	-0.12836	-0.15638	-0.18966	-0.26426	-0.3615	-0.42185	-0.46449	-0.48057
51.2	-0.15464	-0.18364	-0.14327	-0.12836	-0.16346	-0.18258	-0.2667	-0.35222	-0.42893	-0.45668	-0.48765
51.3	-0.16172	-0.18047	-0.14644	-0.12372	-0.15882	-0.19113	-0.26426	-0.35369	-0.41953	-0.45668	-0.4774
51.4	-0.15708	-0.18755	-0.13619	-0.11664	-0.15492	-0.1943	-0.25498	-0.36394	-0.41721	-0.45204	-0.47276
51.5	-0.14683	-0.18291	-0.13863	-0.12519	-0.15956	-0.18966	-0.25962	-0.34905	-0.40232	-0.44496	-0.47276
51.6	-0.14219	-0.17583	-0.13155	-0.11591	-0.1642	-0.19113	-0.26426	-0.3405	-0.4094	-0.44496	-0.47984
51.7	-0.14537	-0.18364	-0.14009	-0.11664	-0.15492	-0.18966	-0.2667	-0.34197	-0.41257	-0.44496	-0.47276
51.8	-0.13829	-0.179	-0.13546	-0.112	-0.15956	-0.18258	-0.26279	-0.34441	-0.41721	-0.44887	-0.46812
51.9	-0.14683	-0.17192	-0.14327	-0.11347	-0.15638	-0.19113	-0.26426	-0.34197	-0.4094	-0.43715	-0.46104
52	-0.14219	-0.18047	-0.13863	-0.10883	-0.15492	-0.18966	-0.27134	-0.35222	-0.40085	-0.43715	-0.45323
52.1	-0.13755	-0.17583	-0.14327	-0.10419	-0.14784	-0.1943	-0.2667	-0.35369	-0.39768	-0.44032	-0.46495
52.2	-0.14219	-0.17119	-0.13863	-0.10492	-0.15638	-0.19113	-0.26426	-0.35222	-0.39768	-0.44032	-0.46495
52.3	-0.14683	-0.16093	-0.12838	-0.10175	-0.14711	-0.20138	-0.2667	-0.35369	-0.39304	-0.43007	-0.46031
52.4	-0.13755	-0.16411	-0.13155	-0.10883	-0.14857	-0.18966	-0.26426	-0.34746	-0.3906	-0.43715	-0.45323
52.5	-0.13047	-0.15947	-0.12691	-0.112	-0.14393	-0.19113	-0.25498	-0.34197	-0.39768	-0.44887	-0.4564
52.6	-0.14219	-0.16093	-0.11983	-0.10492	-0.14711	-0.18649	-0.25962	-0.34441	-0.39304	-0.43251	-0.45323
52.7	-0.14219	-0.1563	-0.12838	-0.10492	-0.14003	-0.18966	-0.26426	-0.35369	-0.3906	-0.43715	-0.45323
52.8	-0.13755	-0.15166	-0.12374	-0.11347	-0.14711	-0.19113	-0.2667	-0.35222	-0.38987	-0.42934	-0.44151
52.9	-0.13829	-0.14458	-0.12691	-0.10419	-0.14466	-0.18185	-0.26279	-0.34905	-0.39304	-0.42934	-0.44078
53	-0.13511	-0.15239	-0.11983	-0.10883	-0.13539	-0.17477	-0.25254	-0.33733	-0.38987	-0.42775	-0.44151
53.1	-0.13047	-0.15947	-0.13155	-0.11347	-0.13685	-0.18258	-0.25498	-0.34514	-0.37815	-0.42543	-0.42906
53.2	-0.13755	-0.14922	-0.12838	-0.10419	-0.12757	-0.17941	-0.26426	-0.35222	-0.38132	-0.42543	-0.42198
53.3	-0.13047	-0.14458	-0.12374	-0.09711	-0.12513	-0.18185	-0.25498	-0.35369	-0.38596	-0.42543	-0.42198
53.4	-0.13047	-0.14458	-0.12691	-0.10883	-0.11586	-0.1716	-0.25181	-0.35222	-0.38279	-0.41762	-0.42198
53.5	-0.1273	-0.15166	-0.13155	-0.11664	-0.10414	-0.17013	-0.23227	-0.34905	-0.38523	-0.4059	-0.42198
53.6	-0.12266	-0.14458	-0.12838	-0.112	-0.10878	-0.17477	-0.22373	-0.35369	-0.38987	-0.40126	-0.40953
53.7	-0.13047	-0.14922	-0.13082	-0.10175	-0.1056	-0.17013	-0.22519	-0.35222	-0.38132	-0.38637	-0.41417
53.8	-0.12583	-0.14458	-0.12374	-0.09711	-0.10096	-0.17477	-0.22837	-0.34905	-0.38279	-0.38954	-0.41417
53.9	-0.13047	-0.15166	-0.12691	-0.10883	-0.10414	-0.1716	-0.22373	-0.33269	-0.38132	-0.39882	-0.41417
54	-0.13047	-0.15239	-0.11666	-0.10419	-0.09706	-0.17013	-0.22519	-0.33416	-0.37815	-0.39809	-0.41417
54.1	-0.1273	-0.14922	-0.11202	-0.09394	-0.1056	-0.16305	-0.22764	-0.32952	-0.37815	-0.39809	-0.40953
54.2	-0.12266	-0.15166	-0.1191	-0.09711	-0.09632	-0.17477	-0.22519	-0.32488	-0.37351	-0.39809	-0.41417
54.3	-0.12583	-0.14458	-0.11666	-0.10883	-0.08924	-0.17941	-0.22764	-0.32244	-0.36643	-0.40126	-0.41417
54.4	-0.11875	-0.1414	-0.11202	-0.10419	-0.09779	-0.17013	-0.22056	-0.33269	-0.36643	-0.39809	-0.40953
54.5	-0.1273	-0.13994	-0.10738	-0.09711	-0.08851	-0.1716	-0.20884	-0.32952	-0.36643	-0.39809	-0.40245
54.6	-0.11802	-0.14458	-0.11202	-0.10175	-0.08924	-0.17013	-0.21592	-0.31316	-0.36643	-0.38637	-0.40245
54.7	-0.11094	-0.13994	-0.11666	-0.09711	-0.10096	-0.17013	-0.21348	-0.32244	-0.36179	-0.39345	-0.40245
54.8	-0.11094	-0.14067	-0.10738	-0.10883	-0.09779	-0.15988	-0.2042	-0.31316	-0.35471	-0.38173	-0.39464
54.9	-0.1063	-0.1375	-0.11202	-0.11591	-0.09315	-0.16305	-0.20566	-0.32244	-0.35154	-0.37465	-0.40172
55	-0.11094	-0.13286	-0.10884	-0.11347	-0.09632	-0.16305	-0.2042	-0.31316	-0.36179	-0.37465	-0.40245
55.1	-0.10777	-0.14458	-0.09957	-0.10883	-0.08461	-0.17013	-0.20566	-0.3178	-0.35862	-0.36684	-0.39781
55.2	-0.11094	-0.13994	-0.09566	-0.10419	-0.08924	-0.15988	-0.19639	-0.30608	-0.35154	-0.36684	-0.38292
55.3	-0.1063	-0.13286	-0.08858	-0.10883	-0.08607	-0.16232	-0.20884	-0.30999	-0.35703	-0.35903	-0.37828
55.4	-0.09922	-0.12968	-0.09713	-0.10419	-0.07679	-0.15988	-0.2042	-0.30144	-0.3469	-0.35048	-0.3712
55.5	-0.11094	-0.13676	-0.10421	-0.10492	-0.07435	-0.15524	-0.20566	-0.30291	-0.34372	-0.35512	-0.3712
55.6	-0.10777	-0.13676	-0.09957	-0.11347	-0.08143	-0.16232	-0.2042	-0.30144	-0.34226	-0.34731	-0.3712
55.7	-0.1063	-0.14458	-0.09249	-0.11664	-0.07679	-0.16305	-0.20566	-0.30608	-0.3469	-0.33876	-0.3712
55.8	-0.09922	-0.13994	-0.1003	-0.112	-0.08143	-0.15988	-0.2042	-0.29827	-0.34226	-0.3434	-0.37047
55.9	-0.09922	-0.13286	-0.09713	-0.11664	-0.08607	-0.16232	-0.20566	-0.30144	-0.33518	-0.33559	-0.35167
56	-0.10777	-0.1414	-0.08785	-0.11347	-0.07679	-0.1506	-0.2042	-0.29119	-0.332	-0.33559	-0.35167
56.1	-0.09849	-0.13676	-0.08077	-0.12055	-0.07826	-0.14816	-0.20884	-0.29363	-0.33054	-0.32778	-0.34703
56.2	-0.09922	-0.14458	-0.09249	-0.11591	-0.06898	-0.1506	-0.20102	-0.29119	-0.32737	-0.31606	-0.34385
56.3	-0.09922	-0.15166	-0.08931	-0.11347	-0.06971	-0.14816	-0.19639	-0.29363	-0.332	-0.31923	-0.35167
56.4	-0.1063	-0.14458	-0.08004	-0.10883	-0.07679	-0.14352	-0.19394	-0.29119	-0.31797	-0.3207	-0.33922
56.5	-0.09605	-0.14922	-0.08077	-0.11591	-0.06971	-0.1506	-0.19639	-0.29363	-0.31565	-0.32778	-0.33995
56.6	-0.09141	-0.13994	-0.08077	-0.10419	-0.07435	-0.15206	-0.18613	-0.28337	-0.31247	-0.32314	-0.34385
56.7	-0.09141	-0.14458	-0.09249	-0.10492	-0.06507	-0.15524	-0.18467	-0.28582	-0.30783	-0.31606	-0.34385
56.8	-0.09458	-0.13994	-0.08785	-0.10492	-0.06971	-0.1506	-0.18931	-0.27874	-0.31101	-0.30824	-0.33922
56.9	-0.08433	-0.14458	-0.08541	-0.11347	-0.06654	-0.15206	-0.19394	-0.27874	-0.30783	-0.31142	-0.33214
57	-0.09141	-0.1414	-0.08077	-0.10883	-0.0619	-0.14743	-0.18467	-0.28191	-0.30002	-0.30434	-0.32042
57.1	-0.09141	-0.14458	-0.09249	-0.112	-0.06507	-0.1506	-0.18467	-0.28337	-0.29148	-0.29653	-0.32432
57.2	-0.09141	-0.15166	-0.08785	-0.11347	-0.06971	-0.1506	-0.17441	-0.2741	-0.29294	-0.29653	-0.32432
57.3	-0.09849	-0.14458	-0.08931	-0.10883	-0.06654	-0.14035	-0.17685	-0.27874	-0.3032	-0.2997	-0.3126
57.4	-0.09141	-0.1414	-0.08467	-0.10883	-0.07362	-0.14352	-0.17441	-0.26702	-0.2883	-0.30116	-0.31102
57.5	-0.09605	-0.14458	-0.08785	-0.10419	-0.07679	-0.13888	-0.18149	-0.26702	-0.29148	-0.31142	-0.30552
57.6	-0.09141	-0.13994	-0.08077	-0.10492	-0.06971	-0.14035	-0.18467	-0.26238	-0.2883	-0.30434	-0.30797
57.7	-0.09141	-0.14458	-0.09249	-0.11347	-0.06507	-0.14279	-0.18613	-0.25212	-0.28122	-0.30824	-0.29307
57.8	-0.09849	-0.1414	-0.09249	-0.10419	-0.06654	-0.14352	-0.17685	-0.25457	-0.2883	-0.29653	-0.29307
57.9	-0.09141	-0.14458	-0.09713	-0.10883	-0.0619	-0.15206	-0.17441	-0.2553	-0.28366	-0.29189	-0.28135
58	-0.08824	-0.15166	-0.09249	-0.11347	-0.06507	-0.15524	-0.17685	-0.24749	-0.27658	-0.28481	-0.27672
58.1	-0.09141	-0.14458	-0.09957	-0.10419	-0.05799	-0.1506	-0.16977	-0.24431	-0.26877	-0.27699	-0.27354
58.2	-0.09141	-0.13994	-0.09249	-0.09711	-0.06654	-0.15524	-0.17295	-0.24285	-0.27195	-0.28017	-0.27818
58.3	-0.09849	-0.14067	-0.09713	-0.10419	-0.0619	-0.1506	-0.17441	-0.24285	-0.26169	-0.28481	-0.27196
58.4	-0.08677	-0.15239	-0.08785	-0.09711	-0.0619	-0.14035	-0.16977	-0.23259	-0.27195	-0.27699	-0.26964
58.5	-0.0875	-0.14922	-0.08077	-0.10175	-0.06507	-0.14352	-0.17685	-0.23113	-0.26877	-0.26991	-0.26182
58.6	-0.08433	-0.1563	-0.08785	-0.09711	-0.06654	-0.1506	-0.16977	-0.23259	-0.25705	-0.27699	-0.26182
58.7	-0.07969	-0.1563	-0.08077	-0.09247	-0.05726	-0.14035	-0.15806	-0.23113	-0.26487	-0.27236	-0.25401
58.8	-0.08677	-0.15947	-0.08541	-0.09711	-0.06971	-0.13888	-0.1666	-0.23259	-0.26877	-0.26845	-0.25401
58.9	-0.07652	-0.15239	-0.08077	-0.09711	-0.06971	-0.14035	-0.16514	-0.22332	-0.26023	-0.28163	-0.25401
59	-0.0836	-0.15239	-0.09249	-0.10175	-0.07826	-0.14279	-0.15342	-0.22478	-0.26169	-0.28017	-0.25718
59.1	-0.0836	-0.16093	-0.08785	-0.10419	-0.07679	-0.14352	-0.14316	-0.22332	-0.26877	-0.28481	-0.25401
59.2	-0.08677	-0.16411	-0.09249	-0.09394	-0.06971	-0.15206	-0.15024	-0.22332	-0.26413	-0.28163	-0.25401
59.3	-0.07969	-0.16411	-0.08931	-0.09711	-0.08143	-0.1506	-0.15024	-0.21306	-0.26023	-0.27541	-0.26182
59.4	-0.08824	-0.15947	-0.09249	-0.10419	-0.07679	-0.13888	-0.13852	-0.2116	-0.26169	-0.27309	-0.265
59.5	-0.0836	-0.15239	-0.09249	-0.09711	-0.06654	-0.14035	-0.1456	-0.21624	-0.26023	-0.26991	-0.26182
59.6	-0.08677	-0.15239	-0.08785	-0.09394	-0.0619	-0.13571	-0.13852	-0.22087	-0.26169	-0.27699	-0.26182
59.7	-0.07969	-0.16093	-0.09249	-0.08466	-0.06507	-0.13888	-0.14316	-0.2116	-0.26096	-0.26064	-0.26182
59.8	-0.09141	-0.1563	-0.09713	-0.0893	-0.06971	-0.14035	-0.1456	-0.21306	-0.25241	-0.26528	-0.26182
59.9	-0.08824	-0.15947	-0.09249	-0.09711	-0.06654	-0.13571	-0.14707	-0.21074	-0.24924	-0.25746	-0.26182
60	-0.09141	-0.15239	-0.08785	-0.09247	-0.06507	-0.13888	-0.12607	-0.20134	-0.24533	-0.24892	-0.2689
60.1	-0.08677	-0.16093	-0.09249	-0.08222	-0.05799	-0.14352	-0.13071	-0.20378	-0.24924	-0.24574	-0.26182
60.2	-0.07969	-0.1563	-0.09249	-0.08466	-0.06971	-0.14035	-0.13389	-0.20134	-0.2407	-0.25038	-0.26182
60.3	-0.09141	-0.15166	-0.09713	-0.07758	-0.0619	-0.13107	-0.12363	-0.19207	-0.24533	-0.25282	-0.25718
60.4	-0.08677	-0.14458	-0.08785	-0.08222	-0.0619	-0.13253	-0.12607	-0.18889	-0.24216	-0.24574	-0.26182
60.5	-0.07652	-0.14458	-0.09249	-0.07294	-0.0619	-0.13107	-0.12363	-0.17717	-0.2446	-0.24574	-0.26182
60.6	-0.07969	-0.14775	-0.09249	-0.07758	-0.06654	-0.12399	-0.11899	-0.18181	-0.24533	-0.24111	-0.265
60.7	-0.09141	-0.15239	-0.09566	-0.07758	-0.05726	-0.13107	-0.11435	-0.18425	-0.24924	-0.23866	-0.26646
60.8	-0.08677	-0.15239	-0.08858	-0.08222	-0.05018	-0.12081	-0.11899	-0.18035	-0.2407	-0.24965	-0.27354
60.9	-0.07969	-0.14922	-0.09713	-0.07294	-0.0619	-0.11618	-0.12363	-0.18181	-0.24216	-0.24111	-0.27354
61	-0.08824	-0.14458	-0.09249	-0.07758	-0.05726	-0.11935	-0.12607	-0.16936	-0.2407	-0.24574	-0.27354
61.1	-0.0836	-0.15166	-0.09957	-0.07294	-0.05482	-0.12399	-0.11582	-0.16472	-0.24216	-0.24111	-0.27196
61.2	-0.08677	-0.15239	-0.09249	-0.0744	-0.05018	-0.12863	-0.10654	-0.16545	-0.25241	-0.23866	-0.26646
61.3	-0.07969	-0.14922	-0.09249	-0.07758	-0.05018	-0.12399	-0.11118	-0.15764	-0.24924	-0.24574	-0.27354
61.4	-0.09141	-0.14458	-0.09713	-0.07294	-0.05726	-0.13107	-0.10654	-0.15764	-0.2407	-0.23793	-0.27354
61.5	-0.08824	-0.13994	-0.09249	-0.0744	-0.05018	-0.13253	-0.1041	-0.15764	-0.24216	-0.24111	-0.27196
61.6	-0.09141	-0.14458	-0.08785	-0.07758	-0.05799	-0.12326	-0.09946	-0.15764	-0.23288	-0.23793	-0.26646
61.7	-0.08677	-0.14458	-0.09249	-0.07294	-0.05799	-0.12399	-0.11118	-0.15764	-0.23044	-0.22939	-0.27354
61.8	-0.09141	-0.1414	-0.09249	-0.07758	-0.05018	-0.11935	-0.11435	-0.14592	-0.23288	-0.23085	-0.27672
61.9	-0.08677	-0.13213	-0.09713	-0.0744	-0.03846	-0.12399	-0.1041	-0.153	-0.2258	-0.24111	-0.28135
62	-0.07652	-0.12187	-0.09249	-0.06513	-0.04701	-0.12081	-0.10654	-0.15056	-0.2258	-0.22621	-0.28135
62.1	-0.07969	-0.12505	-0.09957	-0.06586	-0.04237	-0.11935	-0.09946	-0.153	-0.21799	-0.23085	-0.27354
62.2	-0.09141	-0.12505	-0.08785	-0.0744	-0.04554	-0.1091	-0.1041	-0.14592	-0.21335	-0.22853	-0.27672
62.3	-0.08677	-0.12041	-0.08077	-0.06977	-0.05018	-0.10446	-0.10654	-0.14275	-0.21091	-0.21913	-0.26964
62.4	-0.08433	-0.12505	-0.07759	-0.07294	-0.05018	-0.11618	-0.09946	-0.14519	-0.21799	-0.22157	-0.27818
62.5	-0.09141	-0.12505	-0.08077	-0.06586	-0.04554	-0.11154	-0.09482	-0.14128	-0.22116	-0.23085	-0.27354
62.6	-0.08677	-0.11723	-0.08785	-0.07294	-0.03529	-0.11227	-0.09238	-0.1342	-0.21091	-0.22939	-0.28367
62.7	-0.07969	-0.10551	-0.08077	-0.06586	-0.04237	-0.1091	-0.09946	-0.14275	-0.21335	-0.22621	-0.26964
62.8	-0.07969	-0.10551	-0.07759	-0.0744	-0.04554	-0.11154	-0.0831	-0.13347	-0.20627	-0.22157	-0.26182
62.9	-0.08824	-0.11333	-0.08467	-0.06513	-0.03846	-0.10446	-0.08457	-0.13103	-0.20627	-0.23085	-0.26182
63	-0.0836	-0.10869	-0.08785	-0.06586	-0.04701	-0.1091	-0.07993	-0.13811	-0.20627	-0.22621	-0.25401
63.1	-0.08677	-0.10161	-0.08077	-0.06269	-0.04237	-0.09982	-0.08701	-0.14128	-0.20163	-0.22157	-0.24547
63.2	-0.07969	-0.10161	-0.08077	-0.06977	-0.04554	-0.09982	-0.07676	-0.14275	-0.2031	-0.21449	-0.24693
63.3	-0.07969	-0.10551	-0.08077	-0.07294	-0.03846	-0.09274	-0.07529	-0.13347	-0.19382	-0.21132	-0.25401
63.4	-0.07652	-0.09379	-0.08931	-0.06586	-0.05018	-0.10128	-0.06821	-0.13494	-0.19138	-0.22157	-0.25401
63.5	-0.07896	-0.09062	-0.08004	-0.06586	-0.04701	-0.09664	-0.07676	-0.13347	-0.19382	-0.2184	-0.24937
63.6	-0.07188	-0.08598	-0.08077	-0.0744	-0.05018	-0.09201	-0.07993	-0.13347	-0.19138	-0.20986	-0.23765
63.7	-0.07969	-0.09306	-0.08077	-0.06513	-0.04554	-0.08956	-0.07529	-0.13103	-0.19382	-0.21132	-0.23521
63.8	-0.08677	-0.08598	-0.07759	-0.05805	-0.05018	-0.09664	-0.07993	-0.13347	-0.19846	-0.22157	-0.24229
63.9	-0.07969	-0.09379	-0.07296	-0.06269	-0.05018	-0.09982	-0.07993	-0.12322	-0.1821	-0.21449	-0.23448
64	-0.0875	-0.08916	-0.08004	-0.06513	-0.04237	-0.09274	-0.0831	-0.12639	-0.17966	-0.20668	-0.23289
64.1	-0.09605	-0.08208	-0.07296	-0.05805	-0.03846	-0.10128	-0.08774	-0.13347	-0.1821	-0.20986	-0.23057
64.2	-0.09141	-0.0789	-0.07296	-0.06586	-0.03846	-0.09201	-0.08457	-0.13103	-0.19138	-0.21132	-0.23521
64.3	-0.09849	-0.07426	-0.07613	-0.06122	-0.04554	-0.08175	-0.0831	-0.12175	-0.19382	-0.20668	-0.23448
64.4	-0.08824	-0.08134	-0.06905	-0.06269	-0.03846	-0.08493	-0.07285	-0.12322	-0.18674	-0.20204	-0.23289
64.5	-0.0836	-0.07109	-0.08077	-0.05805	-0.03529	-0.09201	-0.07993	-0.12566	-0.19846	-0.20668	-0.23521
64.6	-0.07896	-0.07426	-0.07759	-0.06513	-0.03065	-0.08493	-0.07993	-0.12639	-0.18674	-0.19496	-0.23448
64.7	-0.07969	-0.06962	-0.08077	-0.05805	-0.03773	-0.08493	-0.08701	-0.11858	-0.18991	-0.19032	-0.23765
64.8	-0.07652	-0.07426	-0.07613	-0.05805	-0.03065	-0.0881	-0.08774	-0.12639	-0.19138	-0.18715	-0.23057
64.9	-0.07188	-0.07109	-0.08077	-0.06586	-0.03529	-0.08956	-0.08457	-0.12175	-0.19065	-0.18007	-0.23057
65	-0.07896	-0.07426	-0.07759	-0.06269	-0.03065	-0.08493	-0.08701	-0.12639	-0.1821	-0.19032	-0.22276
65.1	-0.07652	-0.06962	-0.08467	-0.05805	-0.03065	-0.09201	-0.07676	-0.11858	-0.17502	-0.18715	-0.22276
65.2	-0.07188	-0.07426	-0.08004	-0.06513	-0.04237	-0.09274	-0.07212	-0.11467	-0.18674	-0.17079	-0.22593
65.3	-0.06724	-0.07109	-0.08077	-0.05805	-0.03773	-0.08956	-0.07529	-0.11858	-0.17502	-0.16835	-0.22276
65.4	-0.06016	-0.06645	-0.08077	-0.05487	-0.03065	-0.08029	-0.07993	-0.10686	-0.18357	-0.17543	-0.21568
65.5	-0.07188	-0.06962	-0.07759	-0.05805	-0.03846	-0.08493	-0.08774	-0.11003	-0.1821	-0.17543	-0.21336
65.6	-0.06724	-0.07426	-0.07296	-0.06513	-0.04701	-0.08956	-0.0831	-0.11467	-0.17893	-0.17079	-0.19932
65.7	-0.05699	-0.06962	-0.08467	-0.05805	-0.03773	-0.09664	-0.08457	-0.12322	-0.17038	-0.17226	-0.20787
65.8	-0.06016	-0.06254	-0.08004	-0.05341	-0.03846	-0.09664	-0.07993	-0.12639	-0.1633	-0.17079	-0.20323
65.9	-0.05552	-0.05937	-0.08077	-0.04315	-0.04701	-0.09201	-0.09482	-0.12175	-0.16721	-0.16762	-0.2064
66	-0.04844	-0.06645	-0.08077	-0.04633	-0.03773	-0.09274	-0.08774	-0.12322	-0.16404	-0.15907	-0.20323
66.1	-0.05699	-0.06181	-0.07759	-0.05341	-0.03065	-0.09982	-0.08457	-0.11394	-0.16257	-0.16054	-0.2064
66.2	-0.04771	-0.05473	-0.07296	-0.04633	-0.03065	-0.09274	-0.09165	-0.11467	-0.15085	-0.17079	-0.20396
66.3	-0.04063	-0.05937	-0.08004	-0.04315	-0.03773	-0.10128	-0.08701	-0.11858	-0.15232	-0.16054	-0.21495
66.4	-0.04844	-0.05473	-0.07296	-0.03852	-0.03065	-0.09201	-0.08774	-0.10686	-0.15085	-0.16762	-0.2064
66.5	-0.04527	-0.06181	-0.06832	-0.05023	-0.03529	-0.09274	-0.08457	-0.1115	-0.14377	-0.15126	-0.20323
66.6	-0.05235	-0.05473	-0.06905	-0.0456	-0.03065	-0.08956	-0.07529	-0.11394	-0.15232	-0.15907	-0.19151
66.7	-0.05235	-0.05937	-0.06588	-0.03852	-0.02601	-0.08493	-0.07993	-0.10222	-0.15085	-0.1559	-0.19468
66.8	-0.04771	-0.05473	-0.06124	-0.04633	-0.03065	-0.08493	-0.0831	-0.10369	-0.15232	-0.14882	-0.19151
66.9	-0.04063	-0.05009	-0.07296	-0.04633	-0.03065	-0.09201	-0.07285	-0.10686	-0.15085	-0.15126	-0.19615
67	-0.05235	-0.05473	-0.07296	-0.04315	-0.03529	-0.09274	-0.07993	-0.11394	-0.15232	-0.14418	-0.19859
67.1	-0.05235	-0.05473	-0.07613	-0.03852	-0.03065	-0.08956	-0.07529	-0.1115	-0.15476	-0.14418	-0.19151
67.2	-0.04771	-0.05156	-0.06905	-0.03852	-0.02601	-0.09201	-0.07285	-0.10222	-0.15085	-0.14809	-0.1837
67.3	-0.04063	-0.04228	-0.07759	-0.0456	-0.03065	-0.08493	-0.06821	-0.10686	-0.15232	-0.13954	-0.18687
67.4	-0.04844	-0.0352	-0.07296	-0.04633	-0.02748	-0.08493	-0.07529	-0.1115	-0.14304	-0.14101	-0.17979
67.5	-0.03745	-0.04301	-0.08004	-0.04633	-0.02284	-0.08956	-0.06821	-0.11394	-0.1406	-0.13637	-0.18834
67.6	-0.04063	-0.03837	-0.07296	-0.04315	-0.02601	-0.09201	-0.06504	-0.1115	-0.14768	-0.13173	-0.18687
67.7	-0.03599	-0.04301	-0.07759	-0.05023	-0.03065	-0.08493	-0.07212	-0.11394	-0.15085	-0.12929	-0.1837
67.8	-0.02891	-0.03984	-0.07296	-0.0456	-0.02601	-0.08493	-0.07529	-0.10686	-0.14768	-0.13173	-0.17515
67.9	-0.02891	-0.0352	-0.06832	-0.03852	-0.02674	-0.09274	-0.06821	-0.11394	-0.1445	-0.12465	-0.17198
68	-0.02891	-0.04301	-0.06124	-0.04633	-0.02357	-0.0881	-0.08457	-0.1115	-0.14304	-0.12465	-0.17662
68.1	-0.02574	-0.03837	-0.06832	-0.04169	-0.01893	-0.09274	-0.07529	-0.11858	-0.13132	-0.13173	-0.17198
68.2	-0.01646	-0.02812	-0.06124	-0.04315	-0.03065	-0.08956	-0.06821	-0.12175	-0.1406	-0.12929	-0.16734
68.3	-0.0211	-0.0352	-0.06905	-0.03852	-0.03065	-0.09664	-0.07529	-0.12322	-0.13132	-0.12856	-0.16417
68.4	-0.02891	-0.0352	-0.06588	-0.03852	-0.03773	-0.09201	-0.06821	-0.11858	-0.13279	-0.11684	-0.15245
68.5	-0.02574	-0.03056	-0.06124	-0.04633	-0.02748	-0.09274	-0.07602	-0.11394	-0.12351	-0.12001	-0.14781
68.6	-0.0211	-0.0352	-0.07296	-0.04633	-0.02284	-0.08956	-0.08457	-0.1115	-0.12424	-0.11684	-0.15709
68.7	-0.01646	-0.03203	-0.06832	-0.05341	-0.02601	-0.08493	-0.07993	-0.10686	-0.13279	-0.10829	-0.15245
68.8	-0.0211	-0.02739	-0.05806	-0.04633	-0.01576	-0.09201	-0.07529	-0.11394	-0.12351	-0.10976	-0.14781
68.9	-0.01792	-0.03056	-0.06124	-0.05487	-0.02284	-0.08493	-0.07602	-0.10222	-0.1196	-0.11684	-0.15245
69	-0.01328	-0.02348	-0.0566	-0.05023	-0.02284	-0.08956	-0.07285	-0.10295	-0.12107	-0.1122	-0.14781
69.1	-0.0211	-0.02348	-0.06124	-0.05023	-0.0182	-0.08493	-0.07993	-0.1115	-0.10862	-0.10512	-0.14073
69.2	-0.01646	-0.0352	-0.05806	-0.05341	-0.01893	-0.09201	-0.07529	-0.10222	-0.11179	-0.10195	-0.13756
69.3	-0.00938	-0.0352	-0.04879	-0.04633	-0.01576	-0.08493	-0.07993	-0.10369	-0.10471	-0.09267	-0.14781
69.4	-0.00938	-0.03056	-0.05342	-0.04633	-0.00648	-0.08175	-0.08457	-0.10686	-0.10862	-0.09731	-0.14073
69.5	-0.00938	-0.02812	-0.05025	-0.04315	-0.01112	-0.08493	-0.07529	-0.11394	-0.10154	-0.08876	-0.13609
69.6	-0.01646	-0.02348	-0.05342	-0.03852	-0.00648	-0.09201	-0.06504	-0.10369	-0.10398	-0.09731	-0.14073
69.7	-0.00938	-0.02348	-0.04879	-0.03388	0.0006	-0.08493	-0.07212	-0.10222	-0.09226	-0.09023	-0.14537
69.8	-0.0062	-0.03056	-0.04171	-0.0268	-0.00404	-0.08493	-0.06748	-0.10686	-0.08982	-0.09267	-0.14464
69.9	-0.00157	-0.02348	-0.03707	-0.03534	-0.01112	-0.0881	-0.06821	-0.10369	-0.08908	-0.09731	-0.13609
70	-0.00938	-0.02031	-0.02999	-0.03852	-0.01112	-0.08102	-0.06357	-0.10222	-0.08054	-0.08559	-0.13292
70.1	-0.00474	-0.02348	-0.02681	-0.03388	-0.01429	-0.08956	-0.06504	-0.10222	-0.08518	-0.08095	-0.13292
70.2	-0.00938	-0.02348	-0.03389	-0.0268	-0.01576	-0.08493	-0.0604	-0.10369	-0.08908	-0.07851	-0.12828
70.3	-0.0062	-0.01884	-0.02925	-0.03852	-0.02284	-0.08493	-0.06357	-0.10686	-0.07736	-0.08949	-0.1212
70.4	-0.00157	-0.01176	-0.02681	-0.03388	-0.02601	-0.09201	-0.06821	-0.10222	-0.082	-0.08095	-0.11802
70.5	-0.01328	-0.01176	-0.02217	-0.0268	-0.01893	-0.08493	-0.06821	-0.1115	-0.07273	-0.07778	-0.12352
70.6	-0.00865	-0.02348	-0.01754	-0.03144	-0.02748	-0.08956	-0.07676	-0.10222	-0.07273	-0.07387	-0.10948
70.7	-0.00157	-0.02031	-0.01046	-0.03852	-0.0182	-0.08029	-0.07212	-0.10369	-0.07028	-0.07778	-0.10167
70.8	-0.00938	-0.01567	-0.00728	-0.03852	-0.01576	-0.07321	-0.07529	-0.09905	-0.07736	-0.06923	-0.10631
70.9	-0.00938	-0.01103	-0.00264	-0.03388	-0.00648	-0.07003	-0.06504	-0.10222	-0.08054	-0.0707	-0.1118
71	-0.0062	-0.01567	-0.01436	-0.0268	-0.01112	-0.07247	-0.0604	-0.10369	-0.07736	-0.08095	-0.10631
71.1	-0.00157	-0.0125	-0.00972	-0.03144	-0.01112	-0.06076	-0.06748	-0.09441	-0.07419	-0.06606	-0.10167
71.2	-0.00157	-0.00786	-0.00264	-0.0268	-0.01893	-0.05368	-0.06357	-0.10686	-0.07273	-0.05824	-0.09385
71.3	-0.01328	-0.01103	-0.00264	-0.02216	-0.01429	-0.0505	-0.05332	-0.10222	-0.07273	-0.04653	-0.09703
71.4	-0.00157	-0.00395	-0.00728	-0.0268	-0.01893	-0.05368	-0.05576	-0.10369	-0.07028	-0.04189	-0.09849
71.5	0.00307	-0.01103	-0.00972	-0.0268	-0.01893	-0.06076	-0.04551	-0.10686	-0.07273	-0.05116	-0.10399
71.6	-0.00157	-0.00395	-0.00264	-0.0268	-0.01576	-0.05368	-0.04868	-0.10222	-0.07028	-0.0497	-0.09459
71.7	-0.00157	-0.00395	-0.00264	-0.03852	-0.02284	-0.05368	-0.05576	-0.10686	-0.07273	-0.05116	-0.10167
71.8	-0.00157	-0.000777	0.002	-0.03534	-0.02284	-0.05831	-0.04551	-0.1115	-0.06247	-0.06142	-0.09703
71.9	-0.0062	-0.00395	0.00908	-0.0307	-0.02601	-0.05368	-0.04087	-0.10222	-0.07273	-0.06142	-0.10167
72	-0.00157	0.000688	0.00444	-0.03388	-0.01576	-0.06076	-0.04404	-0.10369	-0.05783	-0.05898	-0.09385
72.1	-0.00157	0.010942	-0.00264	-0.0268	-0.02284	-0.05368	-0.04868	-0.09441	-0.05319	-0.06142	-0.08531
72.2	-0.01328	0.01558	0.002	-0.02216	-0.02601	-0.0505	-0.04551	-0.0905	-0.05075	-0.05434	-0.08214
72.3	-0.00865	0.00386	0.00908	-0.0268	-0.01893	-0.05294	-0.05259	-0.08025	-0.05319	-0.05116	-0.07506
72.4	-0.00157	0.00386	0.00908	-0.0268	-0.03065	-0.05368	-0.05576	-0.08269	-0.05075	-0.04494	-0.0775
72.5	-0.00157	0.00386	-0.00264	-0.03144	-0.02748	-0.0505	-0.04404	-0.07244	-0.05319	-0.03945	-0.07042
72.6	-0.00938	0.0085	0.01225	-0.0268	-0.02601	-0.04586	-0.04868	-0.07097	-0.05075	-0.04189	-0.07432
72.7	-0.00938	0.00777	0.00517	-0.03852	-0.01893	-0.04122	-0.05332	-0.06072	-0.05319	-0.03481	-0.06578
72.8	-0.00938	-0.00395	0.00981	-0.03388	-0.02601	-0.03414	-0.04868	-0.06316	-0.04294	-0.03163	-0.0626
72.9	-0.01646	-0.00395	0.00908	-0.0268	-0.01893	-0.04122	-0.05576	-0.06462	-0.04148	-0.03017	-0.05552
73	-0.00938	-0.000777	0.00908	-0.02362	-0.01576	-0.03097	-0.04551	-0.0678	-0.0383	-0.03163	-0.05479
73.1	-0.00938	-0.00395	0.01225	-0.0268	-0.01893	-0.02951	-0.04868	-0.06316	-0.03366	-0.03017	-0.05797
73.2	-0.00938	-0.00395	0.021527	-0.0268	-0.01893	-0.03414	-0.04404	-0.06316	-0.0344	-0.02699	-0.05089
73.3	-0.01792	0.000688	0.028608	-0.03388	-0.02601	-0.03097	-0.04551	-0.06072	-0.0383	-0.02699	-0.05479
73.4	-0.01328	-0.00395	0.016889	-0.0268	-0.01893	-0.02633	-0.03623	-0.05608	-0.02658	-0.02699	-0.04625
73.5	-0.0211	-0.000777	0.016889	-0.02362	-0.01576	-0.02951	-0.03696	-0.05999	-0.01023	-0.02236	-0.04307
73.6	-0.0211	-0.00786	0.016889	-0.0307	-0.02284	-0.02243	-0.03696	-0.04363	-0.01169	-0.01991	-0.04771
73.7	-0.0211	-0.00786	0.00908	-0.03852	-0.0182	-0.03414	-0.04551	-0.04436	-0.01023	-0.02236	-0.04149
73.8	-0.02818	-0.01103	0.013715	-0.03388	-0.01112	-0.03414	-0.03623	-0.04827	-0.01169	-0.03163	-0.03599
73.9	-0.0211	-0.00395	0.020795	-0.0268	-0.01112	-0.03097	-0.03623	-0.03655	-0.00241	-0.02236	-0.03135
74	-0.02574	-0.00395	0.023969	-0.0268	-0.01893	-0.02169	-0.03696	-0.04509	-0.00705	-0.03017	-0.02672
74.1	-0.0211	-0.01103	0.028608	-0.03534	-0.01893	-0.02243	-0.03379	-0.04363	-0.00705	-0.03163	-0.02354
74.2	-0.0211	-0.00395	0.021527	-0.02606	-0.01576	-0.01925	-0.04087	-0.04363	0.00467	-0.03017	-0.015
74.3	-0.0211	-0.00859	0.028608	-0.0268	-0.0182	-0.02633	-0.04404	-0.04119	-0.00388	-0.02699	-0.01182
74.4	-0.0211	-0.00395	0.028608	-0.02216	-0.01112	-0.02169	-0.03696	-0.03655	-0.00241	-0.01991	-0.01646
74.5	-0.03282	-0.00395	0.023969	-0.01508	-0.01893	-0.01461	-0.04551	-0.04363	-0.00241	-0.02236	-0.01182
74.6	-0.03282	-0.01103	0.028608	-0.0119	-0.01893	-0.02169	-0.03623	-0.03337	0.00784	-0.01845	-0.00718
74.7	-0.03282	-0.00395	0.028608	-0.01898	-0.01576	-0.01461	-0.03696	-0.03191	0.00931	-0.01991	-0.01182
74.8	-0.02818	-0.01176	0.016889	-0.01898	-0.02284	-0.01925	-0.03379	-0.02166	0.00784	-0.01845	-0.00718
74.9	-0.0211	-0.00859	0.016889	-0.01435	-0.0182	-0.01461	-0.03623	-0.0241	0.012479	-0.01991	-0.00474
75	-0.02891	-0.00395	0.021527	-0.01508	-0.01893	-0.02169	-0.02915	-0.02483	0.00931	-0.02236	-0.00401
75.1	-0.02891	0.000688	0.020795	-0.01508	-0.01893	-0.01461	-0.03623	-0.03191	0.00784	-0.01528	-0.00718
75.2	-0.04063	-0.00395	0.00908	-0.02362	-0.03065	-0.01144	-0.03379	-0.02166	0.00076	-0.0121	-0.01646
75.3	-0.04063	-0.00395	0.01225	-0.01898	-0.02601	-0.01461	-0.02451	-0.01238	0.017118	-0.01064	-0.0189
75.4	-0.03745	-0.00395	0.016889	-0.01435	-0.01893	-0.00997	-0.02597	-0.01384	0.020291	-0.01064	-0.01182
75.5	-0.03282	-0.00395	0.00981	-0.01508	-0.02357	-0.01461	-0.02915	-0.0092	0.028836	-0.0082	-0.00718
75.6	-0.03282	-0.01176	0.00908	-0.0119	-0.01893	-0.01144	-0.02451	-0.01238	0.027372	-0.01064	-0.01646
75.7	-0.04063	-0.02031	0.00908	-0.01898	-0.01893	-0.01461	-0.02915	-0.01702	0.036649	-0.0121	-0.01182
75.8	-0.03599	-0.01567	0.01225	-0.01435	-0.01429	-0.00997	-0.02597	-0.01384	0.035916	-0.01064	-0.00718
75.9	-0.02891	-0.01103	0.00517	-0.00727	-0.00721	-0.01461	-0.02451	-0.01238	0.027372	-0.02309	-0.01182
76	-0.02891	-0.00395	0.00517	-0.01581	-0.01893	-0.01461	-0.01743	-0.01384	0.036649	-0.02699	-0.00401
76.1	-0.04063	-0.01567	0.00517	-0.01117	-0.01576	-0.00997	-0.02915	-0.00457	0.040555	-0.01991	0.00453
76.2	-0.04063	-0.01103	0.002	-0.00653	-0.01112	-0.01071	-0.02597	-0.000659	0.03909	-0.02236	0.00771
76.3	-0.04063	-0.01176	0.00908	-0.00727	-0.01112	-0.01071	-0.02451	-0.00212	0.048368	-0.01528	0.00771
76.4	-0.05235	-0.00859	-0.00264	-0.00727	-0.02284	-0.01925	-0.02915	0.00251	0.058622	-0.01064	0.019427
76.5	-0.06016	-0.00395	-0.00264	-0.01435	-0.02284	-0.01461	-0.02451	-0.000659	0.051541	-0.0121	0.024066
76.6	-0.05552	-0.00395	-0.00582	-0.00409	-0.02284	-0.00997	-0.02915	-0.00212	0.048368	-0.01064	0.02724
76.7	-0.04844	-0.00395	0.00126	-0.00727	-0.03065	-0.01144	-0.02597	0.00251	0.043729	-0.0121	0.022601
76.8	-0.04844	-0.00395	0.00444	-0.00727	-0.02601	-0.0068	-0.02915	0.00715	0.046903	-0.01064	0.012347
76.9	-0.04844	-0.01103	-0.00264	-0.01898	-0.01893	-0.00216	-0.02915	0.00251	0.048368	-0.01064	0.019427
77	-0.05699	-0.00395	-0.00264	-0.01435	-0.02748	-0.00289	-0.03305	-0.00212	0.046903	-0.0082	0.022601
77.1	-0.05235	-0.00395	-0.00972	-0.00727	-0.02284	0.000279	-0.02915	0.00715	0.048368	-0.00746	0.017108
77.2	-0.06016	-0.00859	-0.00264	-0.00727	-0.02601	-0.00216	-0.02451	0.00251	0.060086	0.00108	0.022601
77.3	-0.05552	-0.00395	-0.00264	-0.0119	-0.03065	0.00492	-0.02915	0.00569	0.058622	-0.00356	0.012347
77.4	-0.04844	-0.01567	-0.00728	-0.01898	-0.03065	-0.00289	-0.03696	-0.00457	0.05618	-0.01528	0.014788
77.5	-0.04844	-0.01567	-0.00264	-0.01898	-0.03065	0.000279	-0.03379	0.00251	0.058622	-0.00356	0.012347
77.6	-0.04844	-0.01103	-0.00264	-0.01435	-0.03529	-0.0068	-0.03623	-0.000659	0.067899	-0.00746	0.019427
77.7	-0.06016	-0.01176	-0.00264	-0.00727	-0.03065	-0.00216	-0.02915	-0.00212	0.066434	0.00108	0.024066
77.8	-0.05699	-0.01176	-0.00972	-0.01508	-0.03065	-0.00289	-0.03696	0.00251	0.067899	-0.000383	0.026507
77.9	-0.05235	-0.00859	-0.01046	-0.0119	-0.03773	-0.00289	-0.04551	-0.00457	0.074979	0.00889	0.024066
78	-0.06016	-0.01567	-0.00728	-0.01898	-0.03065	-0.00997	-0.03623	-0.00212	0.071073	-0.000383	0.022601
78.1	-0.06016	-0.01103	-0.00264	-0.01435	-0.03065	0.000279	-0.04087	0.00715	0.074979	-0.00282	0.012347
78.2	-0.05552	-0.00395	-0.00972	-0.00727	-0.03065	0.00492	-0.04404	0.00569	0.06326	-0.000383	0.019427
78.3	-0.06016	-0.000777	-0.00264	-0.01898	-0.03773	-0.00216	-0.03379	0.010328	0.060086	-0.00746	0.022601
78.4	-0.06016	-0.00786	-0.00728	-0.01435	-0.03065	0.00492	-0.02915	0.00715	0.058622	-0.00282	0.012347
78.5	-0.05699	-0.00786	-0.00264	-0.01508	-0.03529	0.000279	-0.03623	0.014234	0.05618	0.00426	0.012347
78.6	-0.05235	-0.00322	-0.00264	-0.0119	-0.03065	0.00956	-0.02597	0.00715	0.055448	0.00426	0.014788
78.7	-0.05552	-0.00395	-0.01436	-0.00727	-0.04237	0.016637	-0.02915	0.017408	0.051541	0.00108	0.024066
78.8	-0.06016	-0.00395	-0.00972	-0.01898	-0.04554	0.016637	-0.03623	0.014234	0.055448	-0.000383	0.022601
78.9	-0.05699	0.000688	-0.00264	-0.01435	-0.03846	0.00492	-0.02915	0.018872	0.058622	0.00108	0.024066
79	-0.05235	-0.00395	-0.01046	-0.01508	-0.03529	0.00809	-0.03379	0.014234	0.05618	0.00816	0.022601
79.1	-0.04771	-0.000777	-0.01754	-0.01508	-0.02601	0.00956	-0.03623	0.0096	0.060086	-0.000383	0.012347
79.2	-0.05235	-0.00395	-0.01046	-0.0119	-0.03065	0.019811	-0.02915	0.014234	0.058622	0.00889	0.014788
79.3	-0.05235	-0.00395	-0.00728	-0.00727	-0.02748	0.024449	-0.04087	0.00715	0.067899	0.00743	0.012347
79.4	-0.05235	0.000688	-0.00264	-0.01898	-0.03065	0.029088	-0.04404	0.014234	0.058622	0.00889	0.015521
79.5	-0.05235	-0.00395	0.002	-0.01435	-0.02601	0.024449	-0.03696	0.00569	0.05618	0.020613	0.024066
79.6	-0.05552	-0.00395	-0.00264	-0.00727	-0.03065	0.029088	-0.03379	0.010328	0.058622	0.019149	0.022601
79.7	-0.04844	-0.000777	-0.00264	-0.01508	-0.03065	0.028356	-0.03623	0.00715	0.067899	0.020613	0.024066
79.8	-0.04527	0.00386	-0.01046	-0.01508	-0.02601	0.028356	-0.03696	0.014234	0.066434	0.019149	0.022601
79.9	-0.05235	0.00386	-0.00728	-0.0268	-0.02674	0.019811	-0.03379	0.014234	0.067899	0.020613	0.012347
80	-0.05235	0.000688	-0.01436	-0.02362	-0.03529	0.024449	-0.02915	0.00569	0.06326	0.015975	0.019427
80.1	-0.04771	0.00777	-0.00972	-0.01898	-0.03065	0.024449	-0.03623	0.010328	0.067899	0.019149	0.024066
80.2	-0.04527	0.00777	-0.01046	-0.02606	-0.04237	0.021275	-0.03696	0.00715	0.07034	0.00889	0.022601
80.3	-0.04063	0.00777	-0.01046	-0.01898	-0.04237	0.016637	-0.04551	0.018872	0.06326	0.019149	0.024066
80.4	-0.04771	-0.00395	-0.00728	-0.01898	-0.04554	0.016637	-0.04087	0.014234	0.05618	0.016707	0.03432
80.5	-0.04063	-0.000777	-0.00264	-0.0268	-0.03529	0.019811	-0.03623	0.017408	0.058622	0.020613	0.031878
80.6	-0.04527	0.00386	-0.00972	-0.0268	-0.03065	0.024449	-0.03696	0.018872	0.051541	0.019149	0.031146
80.7	-0.03599	0.00386	-0.00264	-0.02362	-0.03773	0.024449	-0.03696	0.017408	0.048368	0.020613	0.02724
80.8	-0.02891	0.00386	-0.00264	-0.0307	-0.03065	0.012731	-0.04868	0.022046	0.058622	0.015975	0.031146
80.9	-0.04063	0.000688	0.002	-0.0307	-0.03846	0.017369	-0.04551	0.018872	0.05618	0.019149	0.02724
81	-0.03745	-0.00395	0.00126	-0.03388	-0.03529	0.016637	-0.03623	0.014234	0.058622	0.020613	0.02724
81.1	-0.02818	-0.000777	0.00444	-0.0268	-0.04237	0.016637	-0.04087	0.017408	0.051541	0.015975	0.02724
81.2	-0.03282	0.0085	-0.00264	-0.0268	-0.04237	0.019811	-0.04404	0.010328	0.05618	0.019149	0.02724
81.3	-0.03282	0.01558	-0.00264	-0.0268	-0.03773	0.017369	-0.03379	0.014966	0.060086	0.016707	0.024066
81.4	-0.03599	0.01558	-0.00264	-0.03388	-0.03846	0.024449	-0.02915	0.014234	0.058622	0.015975	0.02724
81.5	-0.02891	0.00386	-0.00264	-0.0268	-0.03529	0.016637	-0.03623	0.017408	0.05618	0.023787	0.042132
81.6	-0.02574	0.00386	-0.00582	-0.0268	-0.04237	0.021275	-0.03696	0.026685	0.055448	0.015975	0.043597
81.7	-0.0211	0.0085	0.00126	-0.02362	-0.03773	0.028356	-0.03379	0.022046	0.058622	0.020613	0.043597
81.8	-0.03282	0.010942	0.00444	-0.01898	-0.02601	0.019811	-0.04087	0.026685	0.05618	0.019149	0.046038
81.9	-0.02818	0.01558	-0.00264	-0.01898	-0.02674	0.029088	-0.03623	0.029126	0.06326	0.023787	0.043597
82	-0.02891	0.01558	-0.00264	-0.01898	-0.02357	0.036168	-0.02915	0.022046	0.074979	0.020613	0.042132
82.1	-0.02891	0.01558	-0.01436	-0.0268	-0.02601	0.028356	-0.03379	0.018872	0.067899	0.015975	0.043597
82.2	-0.02574	0.00386	-0.00972	-0.0268	-0.01893	0.019811	-0.03623	0.025953	0.074979	0.011336	0.046771
82.3	-0.0211	0.00386	-0.00264	-0.03388	-0.01576	0.024449	-0.02915	0.017408	0.07034	0.020613	0.055316
82.4	-0.02818	0.0085	-0.01046	-0.0268	-0.0182	0.024449	-0.02597	0.014966	0.067899	0.019149	0.053851
82.5	-0.0211	0.00777	-0.00728	-0.0268	-0.01112	0.016637	-0.02134	0.02522	0.078153	0.023787	0.063128
82.6	-0.01792	0.00777	-0.00264	-0.0268	-0.01893	0.021275	-0.02451	0.034497	0.074979	0.016707	0.053851
82.7	-0.00865	0.010942	-0.00972	-0.02362	-0.01576	0.016637	-0.01743	0.033765	0.079618	0.020613	0.063128
82.8	-0.00938	0.01558	-0.00264	-0.0268	-0.01112	0.016637	-0.02915	0.033765	0.074979	0.019149	0.050677
82.9	-0.00938	0.0085	-0.00264	-0.0268	-0.0182	0.016637	-0.02451	0.026685	0.066434	0.020613	0.046771
83	-0.00938	0.01558	-0.00264	-0.03852	-0.00794	0.019811	-0.01426	0.029126	0.075711	0.030867	0.053851
83.1	-0.01646	0.01558	-0.00728	-0.03388	-0.01112	0.024449	-0.00962	0.033765	0.078153	0.028426	0.05141
83.2	-0.00938	0.018754	-0.01436	-0.0268	-0.00648	0.012731	-0.0167	0.022046	0.075711	0.030867	0.05849
83.3	-0.01402	0.023393	-0.00972	-0.0268	-0.01112	0.017369	-0.00962	0.026685	0.074979	0.028426	0.063128
83.4	-0.00938	0.01558	-0.00264	-0.03534	-0.00648	0.016637	-0.01743	0.036939	0.079618	0.027693	0.053851
83.5	-0.00474	0.01558	-0.00264	-0.0307	0.00377	0.016637	-0.01426	0.033765	0.078153	0.035506	0.05141
83.6	-0.00938	0.0085	-0.00582	-0.03388	0.00841	0.00809	-0.0167	0.046216	0.079618	0.040145	0.053851
83.7	-0.0062	0.01558	0.00126	-0.0268	0.00841	0.012731	-0.00644	0.045484	0.086698	0.03868	0.063128
83.8	-0.00157	0.01558	0.00444	-0.0268	0.00524	0.012731	-0.0018	0.036939	0.074979	0.035506	0.05849
83.9	-0.00157	0.00777	-0.00264	-0.03534	0.0006	0.012731	0.00283	0.041578	0.078153	0.040145	0.063128
84	-0.01328	0.012406	-0.00264	-0.0307	0.00377	0.00956	0.0021	0.038404	0.082791	0.03868	0.078021
84.1	-0.00865	0.00777	-0.00264	-0.0307	0.00133	0.00492	-0.00498	0.045484	0.075711	0.040145	0.073382
84.2	-0.00938	0.00777	-0.00972	-0.03388	0.00841	0.00492	0.00528	0.036939	0.074979	0.035506	0.08266
84.3	-0.00938	-0.000777	-0.00264	-0.0268	0.00841	0.00174	0.0021	0.041578	0.078153	0.030867	0.085101
84.4	-0.0062	0.00386	-0.00728	-0.0268	0.00841	0.011998	0.00674	0.046216	0.075711	0.028426	0.08266
84.5	-0.00157	0.0085	-0.00264	-0.02216	0.0006	0.00492	0.00528	0.046216	0.078153	0.043318	0.08266
84.6	-0.00157	0.00777	-0.00264	-0.02362	0.00377	0.00956	0.014553	0.048658	0.08743	0.043318	0.085101
84.7	-0.00865	0.00777	-0.00972	-0.01898	0.00841	0.00492	0.021633	0.053296	0.09451	0.043318	0.08266
84.8	-0.00157	0.010942	-0.00264	-0.01435	0.013051	0.000279	0.013088	0.057935	0.08743	0.043318	0.085101
84.9	-0.00938	0.01558	-0.00264	-0.01508	0.020131	0.00492	0.022365	0.05647	0.09451	0.040145	0.08266
85	-0.0062	0.01558	-0.00728	-0.01508	0.013051	0.00492	0.021633	0.053296	0.089872	0.03868	0.073382
85.1	-0.00157	0.01558	-0.00264	-0.0119	0.023305	-0.00216	0.024807	0.057935	0.082791	0.047957	0.08266
85.2	-0.01328	0.01558	-0.00264	-0.01898	0.027944	-0.00289	0.022365	0.065015	0.08743	0.050399	0.08974
85.3	-0.01328	0.00386	-0.00972	-0.01898	0.027944	0.000279	0.021633	0.053296	0.086698	0.047957	0.08266
85.4	-0.00865	0.0085	-0.00264	-0.01435	0.020131	0.00956	0.021633	0.061109	0.089872	0.051863	0.085101
85.5	-0.00157	0.01558	-0.00264	-0.00727	0.02477	0.016637	0.026271	0.065015	0.08743	0.055037	0.097552
85.6	-0.00938	0.01558	-0.00728	-0.0119	0.035024	0.00492	0.024807	0.068189	0.09451	0.06993	0.094378
85.7	-0.00474	0.01558	-0.01436	-0.01898	0.027944	0.00492	0.029445	0.072828	0.085965	0.067488	0.092913
85.8	0.00234	0.010942	-0.00972	-0.01435	0.027944	0.000279	0.034084	0.065747	0.095243	0.074568	0.094378
85.9	-0.00938	0.00386	-0.00264	-0.00727	0.027944	0.00956	0.033352	0.072828	0.09451	0.074568	0.097552
86	-0.00938	0.0085	0.002	-0.00263	0.032583	0.016637	0.036525	0.069654	0.099149	0.074568	0.102191
86.1	-0.0062	0.01558	0.00126	-0.00409	0.03185	0.00956	0.041164	0.076734	0.097684	0.086287	0.104632
86.2	-0.00157	0.018754	0.00126	0.000547	0.03185	0.019811	0.034084	0.068189	0.099149	0.082381	0.097552
86.3	-0.00157	0.01558	0.00444	-0.00263	0.035024	0.016637	0.044338	0.072828	0.109403	0.090926	0.094378
86.4	-0.00938	0.020219	-0.00264	0.00763	0.032583	0.00956	0.045803	0.077466	0.102323	0.089461	0.097552
86.5	-0.00938	0.027299	-0.00264	0.012265	0.039663	0.016637	0.052883	0.072828	0.106961	0.090926	0.109271
86.6	-0.01646	0.027299	-0.00972	0.016904	0.042836	0.016637	0.041164	0.072828	0.109403	0.089461	0.113909
86.7	-0.00938	0.027299	-0.00264	0.023984	0.047475	-0.00289	0.041164	0.08064	0.106961	0.098738	0.116351
86.8	-0.0062	0.020219	-0.01046	0.015439	0.044301	0.000279	0.044338	0.084546	0.114041	0.097274	0.105365
86.9	-0.01328	0.027299	-0.00728	0.020078	0.051381	-0.00216	0.048977	0.084546	0.109403	0.103499	0.113909
87	-0.01328	0.027299	-0.00264	0.024717	0.051381	0.00492	0.041896	0.08772	0.106961	0.120711	0.104632
87.1	-0.01646	0.027299	-0.00972	0.031797	0.044301	0.00809	0.048977	0.085279	0.11868	0.11827	0.105365
87.2	-0.00938	0.018754	-0.00264	0.031797	0.054555	0.00492	0.045803	0.092359	0.114041	0.120711	0.113909
87.3	-0.00938	0.023393	0.000531	0.023984	0.059194	0.00492	0.056057	0.089185	0.109403	0.11827	0.117083
87.4	-0.0062	0.023393	-0.00264	0.015439	0.059194	0.00492	0.048977	0.099439	0.114041	0.120711	0.125628
87.5	-0.01328	0.023393	0.002	0.024717	0.059194	-0.00216	0.053615	0.092359	0.106961	0.11827	0.124163
87.6	-0.00865	0.028031	0.00908	0.031797	0.063833	0.00492	0.060695	0.096997	0.109403	0.11827	0.113909
87.7	-0.00157	0.027299	0.00908	0.023984	0.059194	0.00956	0.052883	0.104077	0.102323	0.120711	0.128802
87.8	-0.00157	0.027299	0.002	0.016904	0.062368	0.00882	0.056057	0.096265	0.099149	0.129988	0.131976
87.9	-0.0062	0.027299	0.00908	0.023984	0.059194	0.011998	0.053615	0.099439	0.097684	0.128523	0.126483
88	-0.00157	0.030473	0.01225	0.023984	0.059194	0.016637	0.060695	0.092359	0.090604	0.12535	0.143695
88.1	-0.00157	0.035112	0.00908	0.027158	0.059194	0.00492	0.063869	0.096997	0.095243	0.129988	0.133441
88.2	0.00307	0.023393	0.00908	0.031797	0.063833	0.00956	0.065334	0.104077	0.097684	0.128523	0.148333
88.3	-0.00157	0.023393	0.002	0.024717	0.059194	0.019811	0.072414	0.095533	0.106961	0.129988	0.143695
88.4	-0.00157	0.020219	0.00908	0.031797	0.062368	0.024449	0.072414	0.10481	0.114041	0.128523	0.141253
88.5	-0.00157	0.027299	0.01225	0.027158	0.067006	0.021275	0.065334	0.104077	0.102323	0.137801	0.148333
88.6	-0.00938	0.027299	0.016889	0.031797	0.067006	0.016637	0.075588	0.107251	0.099149	0.141707	0.152972
88.7	-0.00474	0.018754	0.016889	0.020078	0.063833	0.019811	0.072414	0.116529	0.109403	0.140242	0.155413
88.8	-0.00938	0.023393	0.021527	0.020078	0.070913	0.029088	0.077053	0.11189	0.106961	0.140975	0.152972
88.9	-0.0062	0.023393	0.020795	0.016904	0.070913	0.024449	0.072414	0.116529	0.117215	0.144881	0.160052
89	-0.00157	0.028031	0.020795	0.023984	0.074086	0.024449	0.075588	0.11897	0.11868	0.14952	0.151507
89.1	0.00307	0.027299	0.020795	0.023984	0.078725	0.027623	0.080227	0.11189	0.121854	0.152693	0.157733
89.2	0.010153	0.027299	0.023969	0.015439	0.067006	0.029088	0.073146	0.108716	0.12576	0.1566	0.163226
89.3	-0.00157	0.018754	0.016889	0.020078	0.071645	0.036168	0.072414	0.11897	0.121854	0.152693	0.164691
89.4	-0.00157	0.023393	0.021527	0.016904	0.070913	0.040807	0.075588	0.116529	0.133573	0.164412	0.174945
89.5	0.00161	0.023393	0.028608	0.023984	0.070913	0.039342	0.084865	0.126783	0.126493	0.164412	0.172503
89.6	-0.00157	0.028031	0.016889	0.015439	0.070913	0.043981	0.091945	0.13606	0.128934	0.169051	0.179583
89.7	-0.00157	0.035112	0.01225	0.020078	0.075551	0.043981	0.080227	0.135327	0.126493	0.176131	0.182757
89.8	0.00307	0.035112	0.016889	0.024717	0.082631	0.036168	0.0834	0.123609	0.128934	0.176131	0.184222
89.9	-0.00157	0.035112	0.021527	0.031797	0.074086	0.040807	0.088039	0.126783	0.126493	0.176131	0.184222
90	-0.00157	0.031938	0.028608	0.023984	0.078725	0.047887	0.084865	0.124341	0.12576	0.167586	0.174945
90.1	-0.00938	0.039018	0.028608	0.028623	0.078725	0.051061	0.091945	0.131421	0.121854	0.164412	0.172503
90.2	-0.0062	0.042192	0.028608	0.023984	0.070913	0.043981	0.096584	0.128247	0.133573	0.169051	0.174945
90.3	0.00307	0.04683	0.033246	0.023984	0.075551	0.048619	0.091945	0.126783	0.130399	0.169051	0.172503
90.4	0.010153	0.035112	0.028608	0.023984	0.070913	0.055699	0.087307	0.13606	0.128934	0.179305	0.182757
90.5	-0.00157	0.035112	0.031781	0.027158	0.070913	0.058873	0.080227	0.138501	0.138211	0.18077	0.184222
90.6	0.00307	0.035112	0.03642	0.020078	0.074086	0.055699	0.084865	0.14314	0.136747	0.191023	0.187396
90.7	0.00234	0.028031	0.033246	0.012265	0.067006	0.055699	0.091945	0.13606	0.133573	0.188582	0.192034
90.8	0.00551	0.027299	0.040326	0.016904	0.071645	0.048619	0.095119	0.146314	0.126493	0.183943	0.194476
90.9	0.010153	0.027299	0.031781	0.023984	0.070913	0.055699	0.088039	0.155591	0.128934	0.195662	0.192034
91	-0.00157	0.027299	0.03642	0.015439	0.074086	0.055699	0.092678	0.159497	0.138211	0.179305	0.194476
91.1	0.00307	0.030473	0.03642	0.020078	0.067006	0.047154	0.091945	0.154859	0.136747	0.188582	0.192034
91.2	0.010153	0.035112	0.041059	0.016904	0.067006	0.056432	0.091945	0.158033	0.146024	0.200301	0.194476
91.3	0.013327	0.035112	0.048139	0.023984	0.063833	0.055699	0.095119	0.147779	0.14993	0.195662	0.192034
91.4	0.010153	0.03975	0.040326	0.027158	0.070913	0.055699	0.104396	0.158033	0.148465	0.191023	0.195941
91.5	-0.00157	0.04683	0.040326	0.031797	0.075551	0.048619	0.102932	0.150952	0.141385	0.183943	0.194476
91.6	-0.00157	0.04683	0.031781	0.020078	0.070913	0.058873	0.10757	0.147779	0.138211	0.188582	0.192034
91.7	0.00307	0.035112	0.03642	0.024717	0.074086	0.063512	0.104396	0.158033	0.148465	0.191023	0.194476
91.8	0.010153	0.035112	0.041059	0.031797	0.078725	0.063512	0.111476	0.162671	0.146024	0.183943	0.192034
91.9	-0.00157	0.030473	0.03642	0.031797	0.078725	0.060338	0.104396	0.155591	0.145291	0.188582	0.194476
92	-0.00938	0.035112	0.03642	0.031797	0.075551	0.067418	0.11465	0.165845	0.148465	0.191023	0.192034
92.1	-0.00938	0.03975	0.031781	0.023984	0.070913	0.058873	0.111476	0.170484	0.146024	0.183943	0.202288
92.2	-0.0062	0.035112	0.041059	0.028623	0.074086	0.06815	0.111476	0.16731	0.157743	0.176863	0.203753
92.3	-0.00157	0.035112	0.048139	0.023984	0.078725	0.075231	0.116115	0.162671	0.160184	0.183943	0.199115
92.4	-0.00865	0.035112	0.03642	0.027158	0.067006	0.070592	0.111476	0.159497	0.153104	0.183943	0.203753
92.5	-0.00157	0.027299	0.041059	0.031797	0.067006	0.063512	0.11465	0.169751	0.157743	0.195662	0.206195
92.6	0.00161	0.031938	0.051313	0.031797	0.059194	0.06815	0.111476	0.16731	0.160184	0.191756	0.203753
92.7	0.00625	0.027299	0.048139	0.036435	0.059194	0.075231	0.099758	0.17439	0.157743	0.200301	0.202288
92.8	0.010885	0.027299	0.048139	0.043515	0.052114	0.079869	0.104396	0.177564	0.164823	0.210555	0.203753
92.9	0.017966	0.030473	0.052777	0.038877	0.059194	0.082311	0.111476	0.170484	0.167997	0.208113	0.202288
93	0.010153	0.027299	0.059858	0.031797	0.054555	0.086949	0.102932	0.16731	0.165555	0.215193	0.203753
93.1	0.010153	0.031938	0.048139	0.031797	0.059194	0.079869	0.099758	0.177564	0.167997	0.210555	0.199115
93.2	-0.00157	0.039018	0.051313	0.036435	0.047475	0.086949	0.104396	0.182202	0.177274	0.208113	0.195941
93.3	0.00307	0.042192	0.048139	0.031797	0.052114	0.090123	0.099758	0.175122	0.164823	0.21202	0.206195
93.4	0.013327	0.035112	0.052777	0.031797	0.059194	0.0994	0.104396	0.17439	0.169461	0.210555	0.203753
93.5	0.017966	0.035112	0.048139	0.027158	0.051381	0.094762	0.106838	0.17439	0.167997	0.203475	0.214007
93.6	0.017966	0.035112	0.051313	0.031797	0.051381	0.094762	0.111476	0.177564	0.177274	0.208113	0.211566
93.7	0.014792	0.023393	0.06059	0.036435	0.039663	0.086949	0.111476	0.170484	0.167997	0.210555	0.210833
93.8	0.021872	0.028031	0.059858	0.043515	0.039663	0.090123	0.104396	0.175122	0.172635	0.208113	0.202288
93.9	0.010153	0.035112	0.048139	0.046689	0.035024	0.0994	0.11465	0.179029	0.177274	0.207381	0.203753
94	0.010153	0.027299	0.052777	0.039609	0.027944	0.094762	0.119289	0.17439	0.179715	0.198836	0.202288
94.1	0.013327	0.030473	0.059858	0.044248	0.032583	0.097936	0.111476	0.177564	0.177274	0.203475	0.203753
94.2	0.017966	0.023393	0.063031	0.051328	0.039663	0.102574	0.104396	0.182202	0.184354	0.200301	0.206927
94.3	0.022604	0.028031	0.055951	0.051328	0.032583	0.0994	0.111476	0.179029	0.172635	0.198836	0.215472
94.4	0.021872	0.035112	0.055951	0.055967	0.039663	0.094762	0.106838	0.17439	0.175809	0.208113	0.214007
94.5	0.025046	0.035112	0.052777	0.063047	0.03185	0.094762	0.119289	0.177564	0.177274	0.203475	0.211566
94.6	0.017966	0.038285	0.059858	0.066221	0.03185	0.091588	0.111476	0.175122	0.172635	0.200301	0.214007
94.7	0.017966	0.035112	0.051313	0.063047	0.035024	0.101842	0.104396	0.17439	0.177274	0.210555	0.223284
94.8	0.022604	0.03975	0.048139	0.063047	0.027944	0.106481	0.111476	0.17439	0.179715	0.203475	0.226458
94.9	0.017966	0.04683	0.052777	0.063047	0.032583	0.094762	0.111476	0.177564	0.172635	0.208113	0.230365
95	0.017966	0.04683	0.059858	0.063047	0.035024	0.0994	0.102932	0.182202	0.172635	0.210555	0.223284
95.1	0.013327	0.051469	0.059858	0.055967	0.039663	0.098668	0.10757	0.175122	0.169461	0.219832	0.225726
95.2	0.022604	0.04683	0.051313	0.074765	0.027944	0.101842	0.099758	0.179029	0.179715	0.215193	0.223284
95.3	0.017966	0.050004	0.055951	0.066221	0.032583	0.106481	0.104396	0.186109	0.172635	0.210555	0.225726
95.4	0.017966	0.054643	0.06059	0.070859	0.039663	0.111119	0.099758	0.177564	0.177274	0.208113	0.223284
95.5	0.022604	0.054643	0.059858	0.070859	0.03185	0.106481	0.099758	0.182202	0.175809	0.215193	0.22182
95.6	0.021872	0.051469	0.059858	0.070859	0.035024	0.109654	0.096584	0.182202	0.172635	0.207381	0.223284
95.7	0.025046	0.058549	0.051313	0.070859	0.027944	0.102574	0.106838	0.186841	0.177274	0.198836	0.235003
95.8	0.017966	0.050004	0.055951	0.070859	0.032583	0.102574	0.111476	0.197095	0.188993	0.196395	0.233538
95.9	0.022604	0.054643	0.06059	0.070859	0.03185	0.0994	0.111476	0.193921	0.184354	0.200301	0.238177
96	0.021872	0.054643	0.06767	0.070859	0.03185	0.106481	0.116115	0.182202	0.179715	0.195662	0.242816
96.1	0.021872	0.042924	0.059858	0.067685	0.023305	0.094762	0.111476	0.182202	0.184354	0.198836	0.245257
96.2	0.010153	0.047563	0.052777	0.074765	0.027944	0.097936	0.11465	0.179029	0.184354	0.200301	0.242816
96.3	0.013327	0.04683	0.059858	0.077939	0.027944	0.107213	0.119289	0.17439	0.177274	0.207381	0.238177
96.4	0.022604	0.04683	0.051313	0.082578	0.032583	0.106481	0.116115	0.177564	0.187528	0.198836	0.238177
96.5	0.029684	0.04683	0.055951	0.075498	0.027944	0.094762	0.123195	0.186841	0.184354	0.208113	0.242816
96.6	0.017966	0.050004	0.048139	0.082578	0.027944	0.094762	0.123195	0.193921	0.188993	0.210555	0.245257
96.7	0.017966	0.042924	0.048139	0.082578	0.032583	0.0994	0.111476	0.185376	0.184354	0.208113	0.254534
96.8	0.017966	0.03975	0.052777	0.082578	0.03185	0.106481	0.11465	0.190015	0.179715	0.21202	0.25307
96.9	0.017966	0.050004	0.048139	0.085752	0.035024	0.109654	0.10757	0.186841	0.188993	0.210555	0.254534
97	0.013327	0.059281	0.051313	0.078672	0.039663	0.114293	0.112209	0.193921	0.184354	0.208113	0.25307
97.1	0.030417	0.054643	0.055951	0.078672	0.027944	0.106481	0.119289	0.182202	0.187528	0.210555	0.254534
97.2	0.029684	0.054643	0.048139	0.08331	0.032583	0.0994	0.111476	0.186841	0.192166	0.219832	0.25307
97.3	0.034323	0.059281	0.041059	0.09039	0.039663	0.106481	0.11465	0.189283	0.185086	0.215193	0.250628
97.4	0.041403	0.058549	0.048139	0.09039	0.039663	0.106481	0.10757	0.182202	0.184354	0.218367	0.254534
97.5	0.044577	0.061723	0.048139	0.082578	0.035024	0.109654	0.104396	0.186841	0.184354	0.219832	0.25307
97.6	0.037497	0.066362	0.051313	0.082578	0.027944	0.114293	0.111476	0.193921	0.188993	0.215193	0.254534
97.7	0.037497	0.066362	0.048139	0.087217	0.032583	0.114293	0.116115	0.189283	0.187528	0.218367	0.25307
97.8	0.042135	0.066362	0.052777	0.097471	0.039663	0.102574	0.126369	0.193921	0.192166	0.219832	0.257708
97.9	0.044577	0.071	0.048139	0.102109	0.039663	0.094762	0.131008	0.182202	0.188993	0.219832	0.262347
98	0.049216	0.066362	0.048139	0.102109	0.042836	0.0994	0.119289	0.182202	0.199247	0.215193	0.269427
98.1	0.053854	0.069535	0.048139	0.09039	0.044301	0.106481	0.123928	0.175122	0.192166	0.210555	0.257708
98.2	0.049216	0.071	0.039594	0.082578	0.051381	0.106481	0.131008	0.17439	0.196805	0.219832	0.262347
98.3	0.049216	0.07808	0.048871	0.087217	0.039663	0.097936	0.123195	0.177564	0.203885	0.210555	0.264788
98.4	0.044577	0.07808	0.048139	0.094297	0.044301	0.102574	0.126369	0.182202	0.196073	0.219832	0.262347
98.5	0.046042	0.069535	0.048139	0.085752	0.054555	0.094762	0.123928	0.175122	0.199247	0.215193	0.261615
98.6	0.032858	0.078813	0.041059	0.09039	0.047475	0.0994	0.131008	0.17439	0.192166	0.218367	0.257708
98.7	0.037497	0.085893	0.048139	0.09039	0.047475	0.106481	0.134182	0.177564	0.196805	0.219832	0.264788
98.8	0.042135	0.085893	0.0435	0.087217	0.044301	0.094762	0.13882	0.186841	0.196073	0.215193	0.262347
98.9	0.049216	0.090531	0.048139	0.094297	0.054555	0.0994	0.143459	0.182202	0.199247	0.218367	0.274066
99	0.041403	0.100785	0.048139	0.094297	0.059194	0.106481	0.142726	0.186841	0.196805	0.219832	0.272601
99.1	0.044577	0.093705	0.052777	0.097471	0.059194	0.109654	0.147365	0.17439	0.203885	0.219832	0.269427
99.2	0.049216	0.085893	0.059858	0.102109	0.052114	0.106481	0.1459	0.177564	0.192166	0.230086	0.265521
99.3	0.037497	0.085893	0.048139	0.09039	0.059194	0.094762	0.150539	0.182202	0.196805	0.227645	0.269427
99.4	0.042135	0.090531	0.048139	0.09039	0.062368	0.0994	0.135646	0.179029	0.199247	0.226912	0.274066
99.5	0.049216	0.089067	0.051313	0.09039	0.067006	0.109654	0.1459	0.186109	0.203885	0.230086	0.269427
99.6	0.053854	0.093705	0.06059	0.09039	0.063833	0.114293	0.13882	0.17439	0.192166	0.227645	0.264788
99.7	0.052389	0.090531	0.059858	0.095029	0.070913	0.106481	0.143459	0.177564	0.196805	0.230086	0.262347
99.8	0.049216	0.097612	0.048139	0.102109	0.070913	0.111119	0.142726	0.170484	0.203885	0.239363	0.264788
99.9	0.049216	0.097612	0.051313	0.094297	0.074086	0.118199	0.142726	0.16731	0.199247	0.239363	0.267108
100	0.053854	0.100785	0.055951	0.094297	0.063833	0.106481	0.134182	0.17439	0.192166	0.249617	0.272601
100.1	0.049216	0.105424	0.055951	0.098935	0.062368	0.109654	0.143459	0.177564	0.196805	0.246443	0.274066
100.2	0.052389	0.093705	0.052777	0.094297	0.067006	0.102574	0.150539	0.182202	0.203885	0.239363	0.261615
100.3	0.057028	0.098344	0.059858	0.097471	0.063833	0.107213	0.142726	0.175122	0.207059	0.249617	0.257708
100.4	0.061667	0.105424	0.048139	0.102109	0.070913	0.106481	0.134182	0.17439	0.211698	0.239363	0.269427
100.5	0.060934	0.105424	0.052777	0.102109	0.070913	0.109654	0.143459	0.179029	0.208524	0.237898	0.269427
100.6	0.060934	0.105424	0.059858	0.09039	0.059194	0.114293	0.150539	0.189283	0.220243	0.239363	0.274066
100.7	0.060934	0.108598	0.048139	0.087217	0.059194	0.107213	0.150539	0.182202	0.215604	0.237898	0.276507
100.8	0.060934	0.105424	0.040326	0.097471	0.063833	0.114293	0.147365	0.182202	0.218778	0.247176	0.269427
100.9	0.052389	0.110063	0.0435	0.102109	0.070913	0.106481	0.157619	0.186841	0.223416	0.251082	0.262347
101	0.057028	0.105424	0.048139	0.095029	0.066274	0.094762	0.162258	0.189283	0.216336	0.249617	0.264788
101.1	0.061667	0.105424	0.048139	0.102109	0.070913	0.0994	0.150539	0.182202	0.215604	0.246443	0.274066
101.2	0.068747	0.110063	0.041059	0.097471	0.063833	0.109654	0.155178	0.182202	0.218778	0.242537	0.269427
101.3	0.071921	0.117143	0.048139	0.102109	0.070913	0.106481	0.165432	0.182202	0.228055	0.254256	0.25307
101.4	0.068747	0.120317	0.051313	0.106748	0.074086	0.0994	0.17007	0.179029	0.223416	0.247176	0.262347
101.5	0.073385	0.124955	0.048139	0.113828	0.078725	0.109654	0.158351	0.17439	0.215604	0.249617	0.264788
101.6	0.080466	0.117143	0.048139	0.102109	0.083364	0.114293	0.150539	0.177564	0.218778	0.258895	0.267108
101.7	0.080466	0.121781	0.052777	0.105283	0.078725	0.118932	0.155178	0.175122	0.228055	0.25743	0.264788
101.8	0.085104	0.117143	0.048139	0.109922	0.081899	0.118199	0.153713	0.182202	0.235135	0.258895	0.274066
101.9	0.092184	0.117143	0.051313	0.106748	0.083364	0.118199	0.158351	0.17439	0.22659	0.273787	0.264788
102	0.083639	0.120317	0.055951	0.113828	0.090444	0.118199	0.16299	0.17439	0.235868	0.273787	0.262347
102.1	0.088278	0.124955	0.06059	0.113828	0.078725	0.109654	0.162258	0.165845	0.242948	0.278426	0.264788
102.2	0.088278	0.129594	0.059858	0.102109	0.081899	0.114293	0.153713	0.175122	0.235135	0.280867	0.262347
102.3	0.088278	0.136674	0.059858	0.106748	0.078725	0.118932	0.16299	0.17439	0.228055	0.278426	0.264788
102.4	0.085104	0.136674	0.059858	0.113828	0.078725	0.114293	0.174709	0.179029	0.238309	0.280867	0.274066
102.5	0.092184	0.124955	0.051313	0.109189	0.083364	0.117467	0.17715	0.17439	0.235135	0.278426	0.274066
102.6	0.083639	0.128129	0.055951	0.113828	0.090444	0.114293	0.181789	0.177564	0.228055	0.290145	0.264788
102.7	0.088278	0.132768	0.055951	0.102109	0.078725	0.114293	0.181789	0.182202	0.235135	0.28868	0.274066
102.8	0.088278	0.124955	0.06059	0.106748	0.083364	0.107213	0.174709	0.179029	0.238309	0.290145	0.272601
102.9	0.076559	0.124955	0.059858	0.117002	0.082631	0.114293	0.181789	0.186109	0.235868	0.300398	0.274066
103	0.076559	0.124955	0.064496	0.109922	0.085805	0.118932	0.181789	0.189283	0.238309	0.297957	0.281146
103.1	0.073385	0.129594	0.071576	0.102109	0.090444	0.129186	0.173244	0.182202	0.247586	0.297225	0.27724
103.2	0.080466	0.136674	0.063031	0.106748	0.078725	0.126012	0.17007	0.186841	0.242948	0.28868	0.281146
103.3	0.083639	0.128129	0.06767	0.113828	0.078725	0.13065	0.174709	0.193921	0.238309	0.297957	0.274066
103.4	0.076559	0.132768	0.06767	0.102109	0.083364	0.126012	0.184963	0.182202	0.242948	0.308211	0.28432
103.5	0.081198	0.132768	0.06059	0.102109	0.082631	0.129186	0.189601	0.185376	0.235868	0.309676	0.281146
103.6	0.088278	0.132768	0.06767	0.105283	0.082631	0.138463	0.19424	0.186841	0.242948	0.305037	0.27724
103.7	0.088278	0.129594	0.06767	0.102109	0.074086	0.145543	0.189601	0.197095	0.239774	0.31285	0.281878
103.8	0.080466	0.136674	0.070844	0.095029	0.078725	0.145543	0.19424	0.190015	0.238309	0.316756	0.28432
103.9	0.080466	0.124955	0.06767	0.102109	0.078725	0.140904	0.20132	0.194654	0.242948	0.31285	0.281878
104	0.080466	0.124955	0.06767	0.102109	0.083364	0.145543	0.196682	0.193921	0.239774	0.31285	0.292132
104.1	0.085104	0.124955	0.06767	0.094297	0.078725	0.138463	0.20132	0.193921	0.235135	0.309676	0.301409
104.2	0.083639	0.124955	0.06767	0.097471	0.078725	0.145543	0.19424	0.19856	0.238309	0.31993	0.30849
104.3	0.088278	0.121781	0.055951	0.102109	0.078725	0.138463	0.20132	0.197095	0.235868	0.317488	0.313128
104.4	0.088278	0.128862	0.06059	0.095029	0.070913	0.145543	0.20132	0.201734	0.242948	0.31993	0.31557
104.5	0.088278	0.128862	0.06767	0.102109	0.074086	0.140904	0.204494	0.206372	0.238309	0.317488	0.313128
104.6	0.080466	0.124223	0.06767	0.106748	0.078725	0.145543	0.20132	0.213452	0.247586	0.329207	0.311663
104.7	0.080466	0.110063	0.063031	0.113828	0.083364	0.133824	0.20132	0.213452	0.242948	0.331648	0.30849
104.8	0.085104	0.117143	0.06767	0.105283	0.083364	0.138463	0.19424	0.208814	0.247586	0.329207	0.313128
104.9	0.080466	0.120317	0.06767	0.109922	0.090444	0.137731	0.20132	0.218091	0.254666	0.339461	0.311663
105	0.083639	0.113237	0.055951	0.102109	0.093618	0.140904	0.20132	0.213452	0.250028	0.33702	0.320941
105.1	0.088278	0.113237	0.055951	0.106748	0.090444	0.145543	0.204494	0.208814	0.247586	0.336287	0.328021
105.2	0.088278	0.105424	0.06059	0.102109	0.090444	0.138463	0.209133	0.218091	0.25784	0.339461	0.332659
105.3	0.076559	0.110063	0.06767	0.105283	0.095083	0.145543	0.213771	0.213452	0.259305	0.33702	0.33974
105.4	0.076559	0.117143	0.06767	0.102109	0.090444	0.140904	0.220851	0.218091	0.266385	0.340926	0.33974
105.5	0.076559	0.117143	0.06767	0.106748	0.093618	0.145543	0.216213	0.228345	0.25784	0.35118	0.33974
105.6	0.076559	0.105424	0.059858	0.113828	0.098256	0.138463	0.220851	0.221265	0.262479	0.348738	0.335101
105.7	0.073385	0.105424	0.059858	0.105283	0.102895	0.145543	0.220851	0.218091	0.255399	0.35118	0.332659
105.8	0.080466	0.105424	0.063031	0.11456	0.102163	0.137731	0.22549	0.225171	0.265653	0.360457	0.33974
105.9	0.080466	0.108598	0.055951	0.12164	0.093618	0.140904	0.220851	0.216626	0.267118	0.355818	0.335833
106	0.080466	0.113237	0.06059	0.113828	0.102895	0.145543	0.220851	0.221265	0.262479	0.358992	0.347552
106.1	0.083639	0.105424	0.06767	0.106748	0.098256	0.145543	0.22549	0.221265	0.267118	0.360457	0.359271
106.2	0.076559	0.105424	0.06059	0.117002	0.098256	0.133824	0.220851	0.218091	0.269559	0.367537	0.352191
106.3	0.076559	0.105424	0.06767	0.12164	0.093618	0.138463	0.216213	0.213452	0.274198	0.358992	0.359271
106.4	0.076559	0.110063	0.070844	0.113828	0.102895	0.138463	0.220851	0.216626	0.267118	0.363631	0.359271
106.5	0.081198	0.105424	0.06767	0.118467	0.109975	0.137731	0.220851	0.218091	0.277372	0.356551	0.359271
106.6	0.080466	0.105424	0.072309	0.125547	0.098256	0.140904	0.22549	0.213452	0.274198	0.363631	0.362445
106.7	0.080466	0.108598	0.079389	0.113828	0.102895	0.145543	0.23257	0.216626	0.267118	0.360457	0.352191
106.8	0.080466	0.113237	0.079389	0.113828	0.102163	0.145543	0.224025	0.218091	0.277372	0.370711	0.363909
106.9	0.068747	0.113237	0.06767	0.117002	0.105336	0.150182	0.228664	0.225171	0.274198	0.363631	0.366351
107	0.068747	0.117875	0.070844	0.109922	0.109975	0.145543	0.228664	0.22981	0.278836	0.360457	0.359271
107.1	0.068747	0.117143	0.075483	0.109922	0.098256	0.140904	0.22549	0.228345	0.274198	0.358992	0.363909
107.2	0.068747	0.117143	0.06767	0.106748	0.098256	0.145543	0.220851	0.232984	0.277372	0.363631	0.362445
107.3	0.064108	0.105424	0.072309	0.113828	0.098256	0.133824	0.224025	0.237622	0.27493	0.360457	0.363909
107.4	0.081198	0.105424	0.079389	0.102109	0.102895	0.138463	0.228664	0.236158	0.28201	0.355818	0.378802
107.5	0.080466	0.105424	0.079389	0.105283	0.109975	0.148717	0.233303	0.232984	0.278836	0.358992	0.378802
107.6	0.080466	0.105424	0.06767	0.102109	0.113149	0.145543	0.23257	0.237622	0.28909	0.360457	0.381976
107.7	0.080466	0.110063	0.06767	0.106748	0.109975	0.138463	0.23257	0.244702	0.293729	0.355818	0.383441
107.8	0.080466	0.10933	0.06767	0.113828	0.109975	0.145543	0.220851	0.247876	0.286649	0.347273	0.386615
107.9	0.073385	0.112504	0.06767	0.117002	0.109975	0.140904	0.220851	0.240796	0.28909	0.348738	0.378802
108	0.080466	0.117143	0.06767	0.109922	0.102895	0.150182	0.224025	0.245435	0.286649	0.360457	0.383441
108.1	0.080466	0.105424	0.070844	0.109922	0.109975	0.145543	0.228664	0.247876	0.293729	0.358992	0.381976
108.2	0.083639	0.105424	0.06767	0.11456	0.109975	0.150182	0.220851	0.245435	0.285916	0.36827	0.383441
108.3	0.088278	0.105424	0.072309	0.12164	0.105336	0.148717	0.213771	0.252515	0.28909	0.367537	0.393695
108.4	0.080466	0.105424	0.079389	0.118467	0.109975	0.153356	0.220851	0.249341	0.28201	0.358992	0.383441
108.5	0.085104	0.093705	0.079389	0.128721	0.098256	0.145543	0.209133	0.247876	0.286649	0.360457	0.395159
108.6	0.092184	0.098344	0.072309	0.12164	0.102895	0.145543	0.213771	0.252515	0.293729	0.355818	0.393695
108.7	0.092184	0.105424	0.079389	0.12164	0.109975	0.150182	0.213039	0.245435	0.290555	0.347273	0.390521
108.8	0.095358	0.105424	0.079389	0.12164	0.113149	0.145543	0.216213	0.255689	0.28909	0.356551	0.395159
108.9	0.099997	0.108598	0.07475	0.12164	0.106069	0.145543	0.220851	0.252515	0.293729	0.355818	0.393695
109	0.099997	0.113237	0.079389	0.12164	0.110708	0.148717	0.209133	0.257154	0.286649	0.351912	0.383441
109.1	0.104635	0.105424	0.06767	0.118467	0.109975	0.145543	0.209133	0.264234	0.28909	0.355818	0.378802
109.2	0.099997	0.105424	0.06767	0.125547	0.109975	0.145543	0.20132	0.255689	0.298368	0.360457	0.386615
109.3	0.099997	0.105424	0.06767	0.125547	0.109975	0.150182	0.205959	0.260327	0.305448	0.358992	0.393695
109.4	0.099997	0.110063	0.06767	0.117002	0.114614	0.145543	0.20132	0.257154	0.301541	0.363631	0.391253
109.5	0.099997	0.117143	0.072309	0.12164	0.109975	0.145543	0.20132	0.264234	0.31326	0.360457	0.390521
109.6	0.103171	0.120317	0.079389	0.126279	0.105336	0.148717	0.20132	0.257154	0.305448	0.355818	0.398333
109.7	0.096091	0.113237	0.070844	0.133359	0.109975	0.145543	0.196682	0.264234	0.308622	0.35118	0.402972
109.8	0.100729	0.113237	0.075483	0.124814	0.109975	0.150182	0.19424	0.259595	0.30618	0.348738	0.405413
109.9	0.107809	0.117875	0.075483	0.134092	0.114614	0.145543	0.20132	0.257154	0.31326	0.355818	0.402972
110	0.107809	0.124955	0.072309	0.133359	0.121694	0.145543	0.189601	0.267408	0.310086	0.347273	0.410052
110.1	0.107809	0.124955	0.079389	0.133359	0.113149	0.138463	0.192775	0.272046	0.308622	0.3441	0.410052
110.2	0.103171	0.128129	0.079389	0.133359	0.117788	0.145543	0.19424	0.268872	0.31326	0.348738	0.413226
110.3	0.107809	0.124955	0.079389	0.124814	0.122426	0.137731	0.20132	0.275952	0.30618	0.348738	0.410784
110.4	0.107809	0.129594	0.079389	0.134092	0.129506	0.140904	0.205959	0.267408	0.308622	0.348006	0.417865
110.5	0.112448	0.136674	0.079389	0.141172	0.129506	0.145543	0.20132	0.276685	0.31326	0.339461	0.417865
110.6	0.119528	0.141313	0.082563	0.133359	0.121694	0.138463	0.20132	0.283765	0.30618	0.3441	0.429583
110.7	0.124167	0.136674	0.087201	0.133359	0.121694	0.145543	0.196682	0.27522	0.305448	0.340926	0.422503
110.8	0.119528	0.139848	0.09184	0.133359	0.121694	0.137731	0.20132	0.272046	0.308622	0.339461	0.421771
110.9	0.119528	0.144487	0.087201	0.12164	0.124868	0.140904	0.19424	0.276685	0.30618	0.336287	0.410052
111	0.122702	0.144487	0.087201	0.126279	0.117788	0.133824	0.204494	0.283765	0.308622	0.329207	0.417865
111.1	0.12734	0.144487	0.090375	0.133359	0.122426	0.133824	0.20132	0.272046	0.301541	0.336287	0.421771
111.2	0.12734	0.144487	0.087201	0.133359	0.129506	0.133824	0.19424	0.268872	0.30618	0.327742	0.417865
111.3	0.131979	0.149125	0.087201	0.125547	0.129506	0.138463	0.20132	0.279126	0.31326	0.329207	0.417865
111.4	0.131247	0.159379	0.09184	0.128721	0.134145	0.137731	0.196682	0.283765	0.310086	0.339461	0.414691
111.5	0.131247	0.164018	0.09892	0.12164	0.133413	0.140904	0.20132	0.276685	0.308622	0.33702	0.424945
111.6	0.131247	0.156205	0.09892	0.12164	0.133413	0.150182	0.205959	0.286939	0.31326	0.336287	0.422503
111.7	0.134421	0.160844	0.09184	0.12164	0.133413	0.145543	0.20132	0.291577	0.30618	0.329207	0.424945
111.8	0.12734	0.156205	0.09892	0.11456	0.121694	0.148717	0.192775	0.288404	0.31326	0.336287	0.434222
111.9	0.12734	0.156205	0.09892	0.12164	0.124868	0.153356	0.202053	0.295484	0.308622	0.331648	0.432757
112	0.131979	0.156205	0.102094	0.124814	0.129506	0.153356	0.213771	0.283765	0.317899	0.329207	0.434222
112.1	0.139059	0.159379	0.106732	0.12164	0.129506	0.157994	0.213039	0.283765	0.31326	0.336287	0.429583
112.2	0.139059	0.160844	0.106732	0.12164	0.129506	0.157262	0.216213	0.286939	0.308622	0.327742	0.413226
112.3	0.142233	0.167924	0.09892	0.126279	0.122426	0.157262	0.22549	0.288404	0.317899	0.329207	0.422503
112.4	0.146872	0.167924	0.09892	0.133359	0.129506	0.150182	0.224025	0.295484	0.317899	0.336287	0.422503
112.5	0.143698	0.167924	0.103559	0.133359	0.129506	0.160436	0.220851	0.283765	0.328153	0.327742	0.421771
112.6	0.139059	0.167924	0.09892	0.124814	0.124868	0.165074	0.22549	0.286939	0.317899	0.33702	0.413226
112.7	0.139059	0.159379	0.09892	0.129453	0.129506	0.165074	0.220851	0.296216	0.328153	0.336287	0.422503
112.8	0.143698	0.164018	0.102094	0.129453	0.129506	0.165074	0.220851	0.291577	0.324979	0.336287	0.424945
112.9	0.150778	0.164018	0.106732	0.129453	0.134145	0.169713	0.224025	0.291577	0.317899	0.340926	0.417865
113	0.153952	0.164018	0.09892	0.12164	0.129506	0.176793	0.228664	0.296216	0.31326	0.339461	0.422503
113.1	0.150778	0.168656	0.09892	0.12164	0.129506	0.172154	0.233303	0.295484	0.31326	0.348738	0.424945
113.2	0.150778	0.175737	0.103559	0.126279	0.124868	0.157994	0.235744	0.298658	0.308622	0.35118	0.422503
113.3	0.143698	0.168656	0.09892	0.133359	0.129506	0.165074	0.240383	0.303296	0.317899	0.3441	0.421771
113.4	0.150778	0.17891	0.09892	0.12164	0.117788	0.168248	0.245021	0.296216	0.31326	0.348738	0.413226
113.5	0.150778	0.183549	0.102094	0.12164	0.122426	0.172887	0.240383	0.303296	0.316434	0.348006	0.410784
113.6	0.153952	0.175737	0.106732	0.12164	0.129506	0.172887	0.240383	0.303296	0.317899	0.339461	0.410052
113.7	0.15859	0.175737	0.099652	0.12164	0.121694	0.165074	0.245021	0.298658	0.317899	0.348738	0.414691
113.8	0.146872	0.180375	0.106732	0.118467	0.121694	0.169713	0.244289	0.303296	0.328153	0.3441	0.413226
113.9	0.146872	0.175737	0.102094	0.128721	0.124868	0.176793	0.244289	0.307935	0.324979	0.339461	0.422503
114	0.139059	0.175737	0.106732	0.133359	0.117788	0.176793	0.23257	0.303296	0.329618	0.33702	0.410052
114.1	0.143698	0.17891	0.106732	0.133359	0.122426	0.179967	0.235744	0.303296	0.328153	0.336287	0.413226
114.2	0.150778	0.180375	0.111371	0.12164	0.129506	0.172887	0.240383	0.298658	0.332791	0.340926	0.414691
114.3	0.139059	0.187455	0.106732	0.12164	0.129506	0.172887	0.245021	0.303296	0.33743	0.339461	0.413226
114.4	0.139059	0.190629	0.106732	0.126279	0.122426	0.165074	0.240383	0.296216	0.332791	0.3441	0.417865
114.5	0.142233	0.195268	0.106732	0.133359	0.129506	0.165074	0.23257	0.303296	0.335965	0.340926	0.410784
114.6	0.15151	0.188188	0.106732	0.128721	0.13268	0.157994	0.235744	0.291577	0.340604	0.35118	0.414691
114.7	0.150778	0.195268	0.111371	0.133359	0.137319	0.165074	0.233303	0.291577	0.33743	0.3441	0.413226
114.8	0.150778	0.199906	0.118451	0.133359	0.129506	0.157262	0.240383	0.288404	0.34451	0.348738	0.410052
114.9	0.139059	0.21016	0.118451	0.126279	0.134145	0.148717	0.240383	0.295484	0.340604	0.348006	0.414691
115	0.139059	0.206987	0.113813	0.133359	0.13268	0.153356	0.235744	0.286939	0.34451	0.339461	0.413226
115.1	0.139059	0.206987	0.118451	0.133359	0.129506	0.157994	0.240383	0.291577	0.34451	0.348738	0.417865
115.2	0.142233	0.195268	0.118451	0.133359	0.129506	0.165074	0.245021	0.291577	0.349149	0.347273	0.402972
115.3	0.146872	0.195268	0.118451	0.133359	0.129506	0.157262	0.252101	0.288404	0.34451	0.351912	0.413226
115.4	0.143698	0.199906	0.111371	0.124814	0.129506	0.1619	0.240383	0.295484	0.347684	0.348738	0.402972
115.5	0.150778	0.206987	0.118451	0.129453	0.134145	0.168981	0.245021	0.286939	0.34451	0.348738	0.413226
115.6	0.150778	0.198442	0.113813	0.129453	0.129506	0.172154	0.244289	0.291577	0.349149	0.358992	0.410784
115.7	0.150778	0.20308	0.118451	0.12164	0.129506	0.176793	0.247463	0.296216	0.356229	0.360457	0.410052
115.8	0.139059	0.195268	0.118451	0.12164	0.129506	0.165074	0.240383	0.303296	0.347684	0.355818	0.406146
115.9	0.143698	0.195268	0.111371	0.12164	0.124868	0.169713	0.240383	0.295484	0.352323	0.358992	0.410052
116	0.150778	0.195268	0.118451	0.12164	0.129506	0.176793	0.228664	0.286939	0.349149	0.36827	0.417865
116.1	0.139059	0.199906	0.121625	0.126279	0.122426	0.179967	0.233303	0.291577	0.356229	0.367537	0.417865
116.2	0.142233	0.195268	0.126264	0.136533	0.129506	0.184606	0.235744	0.291577	0.34451	0.370711	0.422503
116.3	0.139059	0.195268	0.114545	0.141172	0.129506	0.177525	0.240383	0.288404	0.347684	0.36827	0.424945
116.4	0.139059	0.187455	0.111371	0.129453	0.129506	0.184606	0.240383	0.283765	0.356961	0.37535	0.422503
116.5	0.143698	0.187455	0.118451	0.134092	0.13268	0.176793	0.240383	0.283765	0.364041	0.36827	0.429583
116.6	0.150778	0.190629	0.118451	0.133359	0.137319	0.176793	0.233303	0.27522	0.352323	0.378523	0.421771
116.7	0.139059	0.195268	0.106732	0.133359	0.129506	0.179967	0.240383	0.284497	0.34451	0.37535	0.417865
116.8	0.142233	0.199906	0.111371	0.126279	0.129506	0.184606	0.23257	0.283765	0.349149	0.379988	0.429583
116.9	0.139059	0.195268	0.118451	0.133359	0.122426	0.177525	0.235744	0.283765	0.347684	0.378523	0.422503
117	0.139059	0.195268	0.113813	0.136533	0.129506	0.184606	0.228664	0.288404	0.352323	0.37535	0.424945
117.1	0.139059	0.195268	0.118451	0.141172	0.129506	0.184606	0.228664	0.286939	0.349149	0.379988	0.429583
117.2	0.139059	0.198442	0.118451	0.141172	0.134145	0.176793	0.228664	0.291577	0.359403	0.378523	0.434222
117.3	0.12734	0.20308	0.12309	0.133359	0.141225	0.169713	0.22549	0.283765	0.364041	0.387801	0.432757
117.4	0.12734	0.195268	0.118451	0.133359	0.129506	0.176793	0.23257	0.288404	0.352323	0.390242	0.434222
117.5	0.131979	0.199906	0.121625	0.137998	0.124868	0.179967	0.23257	0.298658	0.356961	0.383162	0.429583
117.6	0.139059	0.195268	0.126264	0.145078	0.129506	0.184606	0.220851	0.303296	0.356229	0.387801	0.432757
117.7	0.131247	0.195268	0.126264	0.133359	0.129506	0.176793	0.224025	0.307935	0.356229	0.391707	0.434222
117.8	0.134421	0.195268	0.12309	0.136533	0.134145	0.176793	0.228664	0.315015	0.359403	0.401961	0.434222
117.9	0.139059	0.195268	0.13017	0.141172	0.141225	0.181432	0.22549	0.303296	0.356961	0.394881	0.432757
118	0.12734	0.187455	0.118451	0.141172	0.141225	0.188512	0.23257	0.30647	0.364041	0.39952	0.434222
118.1	0.131979	0.187455	0.121625	0.141172	0.144399	0.179967	0.23257	0.311109	0.356229	0.398055	0.444476
118.2	0.139059	0.180375	0.126264	0.14581	0.149038	0.184606	0.23257	0.307935	0.359403	0.407332	0.442034
118.3	0.131247	0.187455	0.130902	0.15289	0.149038	0.172887	0.22549	0.315015	0.356961	0.409773	0.441302
118.4	0.131247	0.190629	0.13017	0.148252	0.137319	0.172887	0.235744	0.303296	0.36868	0.402693	0.444476
118.5	0.119528	0.183549	0.13017	0.157529	0.141958	0.177525	0.228664	0.30647	0.378934	0.39952	0.442034
118.6	0.119528	0.183549	0.133344	0.15289	0.149038	0.176793	0.220851	0.311109	0.383573	0.4066	0.444476
118.7	0.119528	0.188188	0.126264	0.15289	0.141225	0.179967	0.22549	0.307935	0.383573	0.398055	0.442034
118.8	0.122702	0.187455	0.130902	0.144346	0.141225	0.184606	0.235744	0.315015	0.383573	0.407332	0.449115
118.9	0.12734	0.190629	0.137982	0.148984	0.141225	0.189244	0.240383	0.307935	0.371854	0.414412	0.449115
119	0.12734	0.195268	0.137982	0.153623	0.129506	0.196324	0.233303	0.315015	0.36868	0.411238	0.453753
119.1	0.115622	0.183549	0.130902	0.15289	0.129506	0.187779	0.240383	0.30647	0.378934	0.4066	0.452288
119.2	0.12026	0.183549	0.137982	0.15289	0.144399	0.192418	0.23257	0.311109	0.383573	0.409773	0.453753
119.3	0.12734	0.183549	0.13017	0.157529	0.145864	0.192418	0.235744	0.315747	0.383573	0.411238	0.452288
119.4	0.12734	0.188188	0.133344	0.164609	0.144399	0.184606	0.245021	0.315015	0.376493	0.418318	0.453753
119.5	0.12734	0.187455	0.137982	0.167783	0.137319	0.184606	0.240383	0.318189	0.383573	0.409773	0.464007
119.6	0.12734	0.187455	0.130902	0.172422	0.137319	0.189244	0.243557	0.311109	0.386747	0.419051	0.461566
119.7	0.119528	0.187455	0.137982	0.160703	0.137319	0.196324	0.248195	0.315747	0.388211	0.417586	0.465472
119.8	0.119528	0.187455	0.141156	0.160703	0.141958	0.189244	0.252834	0.322827	0.383573	0.422225	0.460833
119.9	0.124167	0.175737	0.137982	0.165342	0.149038	0.196324	0.240383	0.318189	0.383573	0.419051	0.456195
120	0.131247	0.175737	0.137982	0.164609	0.149038	0.199498	0.245021	0.327466	0.378934	0.426131	0.453753
120.1	0.131247	0.175737	0.137982	0.164609	0.153676	0.204137	0.255275	0.322827	0.371854	0.419051	0.464007
120.2	0.119528	0.175737	0.142621	0.172422	0.152944	0.208775	0.259914	0.327466	0.376493	0.429305	0.461566
120.3	0.122702	0.175737	0.137982	0.167783	0.160756	0.208043	0.252101	0.33772	0.383573	0.433943	0.464007
120.4	0.12734	0.171098	0.137982	0.172422	0.156118	0.208043	0.25674	0.334546	0.376493	0.43077	0.461566
120.5	0.12734	0.164018	0.141156	0.172422	0.168569	0.199498	0.26382	0.334546	0.386747	0.43785	0.468646
120.6	0.119528	0.164018	0.137982	0.160703	0.168569	0.204137	0.252101	0.322827	0.383573	0.429305	0.476458
120.7	0.124167	0.164018	0.142621	0.160703	0.168569	0.204137	0.252101	0.327466	0.388211	0.433943	0.468646
120.8	0.131247	0.156205	0.149701	0.165342	0.168569	0.208775	0.255275	0.322827	0.383573	0.438582	0.473284
120.9	0.131247	0.156205	0.137982	0.172422	0.160756	0.215856	0.259914	0.326001	0.383573	0.43785	0.475726
121	0.131247	0.156205	0.141156	0.172422	0.160756	0.215856	0.264553	0.322827	0.378934	0.429305	0.468646
121.1	0.131247	0.144487	0.145795	0.167783	0.160756	0.211217	0.271633	0.327466	0.388211	0.438582	0.461566
121.2	0.134421	0.144487	0.145795	0.172422	0.165395	0.215856	0.263088	0.334546	0.383573	0.433943	0.464007
121.3	0.139059	0.144487	0.150434	0.160703	0.160756	0.220494	0.267726	0.326001	0.386747	0.426131	0.473284
121.4	0.12734	0.149125	0.157514	0.160703	0.16393	0.215856	0.267726	0.322827	0.383573	0.429305	0.464007
121.5	0.131979	0.144487	0.157514	0.165342	0.168569	0.215856	0.259914	0.327466	0.388211	0.426863	0.473284
121.6	0.139059	0.144487	0.157514	0.172422	0.168569	0.207311	0.259914	0.334546	0.395291	0.438582	0.485003
121.7	0.139059	0.144487	0.149701	0.160703	0.168569	0.204137	0.264553	0.326001	0.388211	0.43785	0.483538
121.8	0.139059	0.144487	0.149701	0.165342	0.168569	0.204137	0.271633	0.33064	0.395291	0.429305	0.485003
121.9	0.139059	0.139848	0.15434	0.172422	0.168569	0.208775	0.259914	0.335279	0.395291	0.433943	0.483538
122	0.134421	0.144487	0.149701	0.175596	0.160756	0.215856	0.259914	0.342359	0.390653	0.43077	0.485003
122.1	0.139059	0.144487	0.149701	0.172422	0.165395	0.215856	0.259914	0.342359	0.395291	0.429305	0.480365
122.2	0.139059	0.144487	0.152875	0.172422	0.172475	0.215856	0.259914	0.339185	0.388211	0.433943	0.483538
122.3	0.139059	0.132768	0.157514	0.172422	0.172475	0.215856	0.252101	0.346265	0.398465	0.438582	0.492816
122.4	0.143698	0.132768	0.157514	0.172422	0.160756	0.208775	0.25674	0.346265	0.403104	0.43785	0.49599
122.5	0.150778	0.132768	0.150434	0.17706	0.16393	0.215856	0.252101	0.349439	0.396024	0.429305	0.499896
122.6	0.150778	0.132768	0.157514	0.18414	0.168569	0.211217	0.255275	0.342359	0.403104	0.433943	0.492816
122.7	0.150778	0.132768	0.157514	0.18414	0.161489	0.215856	0.259914	0.342359	0.398465	0.438582	0.495257
122.8	0.143698	0.132768	0.157514	0.172422	0.168569	0.223668	0.259914	0.346997	0.407743	0.433943	0.499896
122.9	0.150778	0.124955	0.157514	0.175596	0.168569	0.215856	0.25674	0.354077	0.403104	0.433943	0.492816
123	0.150778	0.124955	0.157514	0.180234	0.168569	0.215856	0.26382	0.349439	0.395291	0.429305	0.492083
123.1	0.150778	0.124955	0.157514	0.172422	0.168569	0.220494	0.255275	0.342359	0.395291	0.438582	0.488177
123.2	0.153952	0.113237	0.149701	0.172422	0.16393	0.215856	0.259914	0.342359	0.398465	0.433943	0.499896
123.3	0.15859	0.113237	0.152875	0.17706	0.168569	0.215856	0.259914	0.33064	0.407743	0.43077	0.495257
123.4	0.15859	0.113237	0.157514	0.18414	0.173208	0.208043	0.248195	0.335279	0.403104	0.441023	0.492816
123.5	0.15859	0.105424	0.145795	0.172422	0.180288	0.211217	0.248195	0.342359	0.403104	0.433943	0.504534
123.6	0.150778	0.105424	0.145795	0.172422	0.180288	0.204137	0.245021	0.334546	0.407743	0.438582	0.495257
123.7	0.155417	0.110063	0.145795	0.172422	0.168569	0.208775	0.252101	0.334546	0.410184	0.43785	0.499896
123.8	0.162497	0.105424	0.137982	0.172422	0.168569	0.215856	0.252101	0.33772	0.403104	0.43785	0.492816
123.9	0.162497	0.105424	0.137982	0.175596	0.173208	0.215856	0.240383	0.335279	0.403104	0.441023	0.50307
124	0.165671	0.105424	0.142621	0.172422	0.180288	0.219029	0.240383	0.342359	0.395291	0.438582	0.499896
124.1	0.15859	0.105424	0.137982	0.172422	0.172475	0.215856	0.243557	0.334546	0.39993	0.445662	0.492816
124.2	0.15859	0.105424	0.137982	0.17706	0.175649	0.215856	0.240383	0.33772	0.40701	0.441023	0.499896
124.3	0.15859	0.093705	0.137982	0.18414	0.168569	0.208775	0.240383	0.335279	0.398465	0.450301	0.495257
124.4	0.163229	0.093705	0.137982	0.172422	0.173208	0.215856	0.240383	0.342359	0.403104	0.445662	0.504534
124.5	0.170309	0.093705	0.133344	0.172422	0.180288	0.215856	0.233303	0.334546	0.391385	0.450301	0.499896
124.6	0.170309	0.093705	0.137982	0.172422	0.180288	0.215856	0.240383	0.334546	0.396024	0.448836	0.491351
124.7	0.173483	0.085893	0.137982	0.172422	0.183461	0.204137	0.240383	0.339185	0.395291	0.445662	0.492816
124.8	0.178122	0.085893	0.126264	0.172422	0.1881	0.200963	0.240383	0.334546	0.395291	0.450301	0.499896
124.9	0.166403	0.085893	0.130902	0.172422	0.1881	0.208043	0.23257	0.334546	0.398465	0.460555	0.492816
125	0.171042	0.078813	0.137982	0.172422	0.180288	0.199498	0.235744	0.334546	0.396024	0.453475	0.495257
125.1	0.178122	0.085893	0.137982	0.175596	0.184926	0.204137	0.240383	0.329908	0.403104	0.453475	0.504534
125.2	0.178122	0.085893	0.149701	0.172422	0.192006	0.200963	0.233303	0.334546	0.403104	0.450301	0.50307
125.3	0.178122	0.07808	0.137982	0.172422	0.183461	0.196324	0.240383	0.334546	0.403104	0.457381	0.507708
125.4	0.170309	0.07808	0.137982	0.172422	0.1881	0.199498	0.240383	0.322827	0.403104	0.448836	0.499896
125.5	0.173483	0.081254	0.137982	0.165342	0.1881	0.204137	0.240383	0.327466	0.403104	0.458113	0.492816
125.6	0.178122	0.074174	0.142621	0.172422	0.192739	0.196324	0.240383	0.334546	0.407743	0.457381	0.492083
125.7	0.166403	0.074174	0.149701	0.172422	0.1881	0.200963	0.240383	0.322827	0.417997	0.448836	0.483538
125.8	0.171042	0.074174	0.149701	0.172422	0.1881	0.208043	0.240383	0.326001	0.422635	0.458113	0.492816
125.9	0.178122	0.074174	0.141156	0.172422	0.1881	0.196324	0.23257	0.322827	0.414823	0.453475	0.488177
126	0.178122	0.078813	0.145795	0.160703	0.1881	0.199498	0.237209	0.327466	0.419461	0.450301	0.483538
126.1	0.18276	0.085893	0.137982	0.160703	0.1881	0.204137	0.23257	0.334546	0.414823	0.460555	0.492816
126.2	0.182028	0.085893	0.137982	0.157529	0.183461	0.192418	0.23257	0.334546	0.414823	0.453475	0.499896
126.3	0.182028	0.085893	0.126264	0.164609	0.1881	0.197057	0.235744	0.326001	0.406278	0.445662	0.492816
126.4	0.170309	0.085893	0.130902	0.15289	0.1881	0.204137	0.240383	0.335279	0.410916	0.450301	0.495257
126.5	0.170309	0.07808	0.137982	0.15289	0.192739	0.204137	0.228664	0.342359	0.407743	0.448836	0.488177
126.6	0.173483	0.07808	0.137982	0.15289	0.1881	0.204137	0.233303	0.342359	0.414823	0.453475	0.492816
126.7	0.178122	0.07808	0.137982	0.15289	0.1881	0.196324	0.240383	0.339185	0.417997	0.450301	0.495257
126.8	0.170309	0.081254	0.141156	0.156064	0.1881	0.199498	0.243557	0.346265	0.427274	0.457381	0.488177
126.9	0.170309	0.090531	0.137982	0.15289	0.1881	0.204137	0.240383	0.349439	0.422635	0.448836	0.485003
127	0.174948	0.097612	0.137982	0.15289	0.1881	0.204137	0.240383	0.342359	0.414823	0.458113	0.483538
127.1	0.170309	0.085893	0.130902	0.15289	0.180288	0.208775	0.240383	0.342359	0.419461	0.457381	0.481097
127.2	0.173483	0.085893	0.137982	0.15289	0.180288	0.215856	0.245021	0.342359	0.429715	0.460555	0.480365
127.3	0.166403	0.089067	0.13017	0.15289	0.173208	0.204137	0.252101	0.339185	0.422635	0.458113	0.485003
127.4	0.166403	0.093705	0.13017	0.15289	0.180288	0.208775	0.240383	0.349439	0.427274	0.469832	0.483538
127.5	0.15859	0.093705	0.133344	0.15289	0.180288	0.215856	0.243557	0.342359	0.434354	0.476912	0.488177
127.6	0.15859	0.090531	0.137982	0.14581	0.183461	0.208043	0.248195	0.342359	0.429715	0.468367	0.485003
127.7	0.163229	0.10225	0.130902	0.15289	0.1881	0.211217	0.240383	0.335279	0.438993	0.465193	0.483538
127.8	0.170309	0.10933	0.137982	0.15289	0.1881	0.215856	0.245021	0.342359	0.434354	0.469832	0.480365
127.9	0.15859	0.112504	0.137982	0.15289	0.180288	0.220494	0.252101	0.345533	0.434354	0.468367	0.473284
128	0.15859	0.105424	0.141156	0.145078	0.184926	0.227574	0.252101	0.342359	0.426541	0.469832	0.480365
128.1	0.150778	0.105424	0.137982	0.145078	0.192006	0.215856	0.243557	0.346997	0.429715	0.476912	0.476458
128.2	0.153952	0.105424	0.142621	0.133359	0.180288	0.219029	0.248195	0.342359	0.422635	0.476912	0.488177
128.3	0.15859	0.110063	0.149701	0.133359	0.180288	0.223668	0.248195	0.342359	0.427274	0.468367	0.491351
128.4	0.15859	0.120317	0.137982	0.133359	0.172475	0.223668	0.252834	0.33772	0.434354	0.477645	0.492816
128.5	0.146872	0.124955	0.137982	0.125547	0.175649	0.215856	0.259914	0.342359	0.422635	0.476912	0.488177
128.6	0.146872	0.113237	0.130902	0.128721	0.165395	0.228307	0.259914	0.342359	0.425809	0.476912	0.485003
128.7	0.15151	0.117875	0.137982	0.133359	0.16393	0.227574	0.259914	0.346997	0.435086	0.469832	0.492083
128.8	0.15859	0.124955	0.133344	0.133359	0.173208	0.227574	0.259914	0.342359	0.434354	0.480086	0.495257
128.9	0.150778	0.117143	0.137982	0.133359	0.168569	0.215856	0.259914	0.358716	0.434354	0.484725	0.488177
129	0.153952	0.120317	0.126264	0.133359	0.168569	0.219029	0.25674	0.354077	0.434354	0.476912	0.485003
129.1	0.15859	0.129594	0.130902	0.12164	0.160756	0.223668	0.26382	0.357251	0.438993	0.465193	0.495257
129.2	0.15151	0.124955	0.13017	0.126279	0.16393	0.223668	0.26382	0.36189	0.434354	0.469832	0.488177
129.3	0.15859	0.128129	0.133344	0.133359	0.168569	0.228307	0.26382	0.354077	0.434354	0.468367	0.485003
129.4	0.15859	0.132768	0.137982	0.128721	0.168569	0.227574	0.255275	0.358716	0.437528	0.469832	0.483538
129.5	0.150778	0.132768	0.142621	0.12164	0.161489	0.227574	0.259914	0.354077	0.434354	0.476912	0.492816
129.6	0.155417	0.137406	0.149701	0.11456	0.168569	0.219029	0.259914	0.354077	0.438993	0.476912	0.491351
129.7	0.162497	0.136674	0.149701	0.12164	0.168569	0.223668	0.264553	0.354077	0.446073	0.480086	0.492816
129.8	0.162497	0.136674	0.149701	0.12164	0.160756	0.223668	0.271633	0.354077	0.437528	0.477645	0.499896
129.9	0.153952	0.136674	0.149701	0.113828	0.165395	0.223668	0.266994	0.357251	0.442166	0.484725	0.492816
130	0.15859	0.141313	0.141156	0.117002	0.172475	0.223668	0.271633	0.354077	0.438993	0.480086	0.495257
130.1	0.15859	0.148393	0.145795	0.12164	0.160756	0.223668	0.271633	0.354077	0.434354	0.477645	0.504534
130.2	0.15859	0.151567	0.145795	0.12164	0.160756	0.216588	0.259914	0.342359	0.437528	0.484725	0.499896
130.3	0.163229	0.156205	0.150434	0.109922	0.16393	0.223668	0.259914	0.346997	0.446805	0.476912	0.50307
130.4	0.170309	0.160844	0.149701	0.109922	0.168569	0.223668	0.259914	0.357251	0.453885	0.469832	0.504534
130.5	0.15859	0.167924	0.152875	0.11456	0.168569	0.223668	0.264553	0.36189	0.457059	0.480086	0.50307
130.6	0.15859	0.156205	0.157514	0.12164	0.168569	0.220494	0.271633	0.36189	0.453885	0.484725	0.504534
130.7	0.153952	0.159379	0.145795	0.12164	0.168569	0.227574	0.274807	0.366529	0.446805	0.477645	0.504534
130.8	0.15859	0.164018	0.150434	0.113828	0.165395	0.227574	0.267726	0.36189	0.453885	0.487898	0.511615
130.9	0.15859	0.164018	0.157514	0.113828	0.172475	0.227574	0.267726	0.36189	0.442166	0.489363	0.514788
131	0.15859	0.168656	0.149701	0.105283	0.16393	0.227574	0.272365	0.365064	0.442166	0.496443	0.499896
131.1	0.163229	0.167924	0.15434	0.109922	0.168569	0.230748	0.271633	0.36189	0.438993	0.487898	0.504534
131.2	0.15859	0.167924	0.149701	0.109922	0.168569	0.235387	0.271633	0.366529	0.449247	0.497176	0.50307
131.3	0.15859	0.171098	0.149701	0.109922	0.168569	0.235387	0.271633	0.373609	0.453885	0.496443	0.512347
131.4	0.15859	0.175737	0.152875	0.11456	0.165395	0.235387	0.276271	0.373609	0.442166	0.484725	0.511615
131.5	0.15859	0.164018	0.145795	0.113828	0.172475	0.223668	0.271633	0.366529	0.438993	0.487898	0.50307
131.6	0.150778	0.164018	0.145795	0.113828	0.172475	0.223668	0.274807	0.373609	0.446073	0.489363	0.512347
131.7	0.153952	0.164018	0.137982	0.113828	0.172475	0.228307	0.279445	0.376783	0.446073	0.484725	0.514788
131.8	0.15859	0.164018	0.142621	0.118467	0.16393	0.227574	0.284084	0.373609	0.437528	0.492537	0.519427
131.9	0.15859	0.168656	0.149701	0.125547	0.168569	0.227574	0.291164	0.373609	0.446805	0.508895	0.512347
132	0.163229	0.175737	0.149701	0.113828	0.161489	0.230748	0.283351	0.378247	0.446073	0.508162	0.519427
132.1	0.170309	0.167924	0.141156	0.117002	0.168569	0.223668	0.286525	0.373609	0.449247	0.499617	0.512347
132.2	0.170309	0.167924	0.145795	0.12164	0.16393	0.228307	0.291164	0.373609	0.446805	0.508895	0.514788
132.3	0.15859	0.156205	0.145795	0.109922	0.168569	0.235387	0.291164	0.373609	0.453885	0.504256	0.519427
132.4	0.163229	0.159379	0.145795	0.109922	0.161489	0.227574	0.279445	0.376783	0.442166	0.499617	0.524066
132.5	0.170309	0.164018	0.142621	0.11456	0.168569	0.227574	0.279445	0.373609	0.442166	0.508895	0.519427
132.6	0.170309	0.164018	0.149701	0.12164	0.173208	0.219029	0.284084	0.36189	0.438993	0.504256	0.522601
132.7	0.170309	0.152299	0.137982	0.113828	0.183461	0.223668	0.291164	0.366529	0.457059	0.501082	0.519427
132.8	0.173483	0.152299	0.137982	0.113828	0.180288	0.228307	0.283351	0.373609	0.450711	0.499617	0.524066
132.9	0.170309	0.152299	0.137982	0.117002	0.180288	0.227574	0.286525	0.373609	0.449247	0.508895	0.519427
133	0.170309	0.149125	0.141156	0.12164	0.168569	0.227574	0.284084	0.373609	0.442166	0.508162	0.514788
133.1	0.170309	0.156205	0.145795	0.12164	0.173208	0.227574	0.291164	0.376783	0.446805	0.499617	0.524066
133.2	0.174948	0.144487	0.137982	0.126279	0.180288	0.220494	0.291164	0.373609	0.446073	0.508895	0.519427
133.3	0.182028	0.144487	0.142621	0.12164	0.175649	0.227574	0.294338	0.378247	0.449247	0.519148	0.519427
133.4	0.182028	0.144487	0.137982	0.12164	0.180288	0.230748	0.287258	0.373609	0.442166	0.520613	0.514788
133.5	0.182028	0.149125	0.137982	0.117002	0.168569	0.223668	0.287258	0.366529	0.442166	0.519148	0.512347
133.6	0.173483	0.156205	0.142621	0.12164	0.168569	0.223668	0.291896	0.376783	0.446805	0.516707	0.519427
133.7	0.178122	0.148393	0.137982	0.12164	0.173208	0.223668	0.298976	0.373609	0.446073	0.520613	0.512347
133.8	0.178122	0.151567	0.141156	0.126279	0.180288	0.228307	0.303615	0.378247	0.449247	0.530867	0.514788
133.9	0.178122	0.156205	0.137982	0.133359	0.183461	0.227574	0.302883	0.385327	0.446805	0.528426	0.519427
134	0.174948	0.144487	0.137982	0.137998	0.1881	0.227574	0.306057	0.376783	0.453885	0.53868	0.512347
134.1	0.182028	0.144487	0.137982	0.145078	0.192739	0.230748	0.310695	0.381421	0.457059	0.540145	0.522601
134.2	0.182028	0.144487	0.137982	0.148252	0.1881	0.235387	0.310695	0.38606	0.458524	0.535506	0.524066
134.3	0.185202	0.144487	0.130902	0.15289	0.1881	0.235387	0.303615	0.385327	0.465604	0.535506	0.531146
134.4	0.178122	0.141313	0.141156	0.15289	0.191274	0.228307	0.310695	0.388501	0.458524	0.535506	0.522601
134.5	0.18276	0.136674	0.145795	0.14581	0.195913	0.235387	0.306057	0.381421	0.453885	0.53868	0.531878
134.6	0.18984	0.136674	0.137982	0.15289	0.1881	0.227574	0.310695	0.38606	0.468778	0.536238	0.531146
134.7	0.18984	0.136674	0.137982	0.15289	0.192739	0.230748	0.303615	0.385327	0.461698	0.535506	0.531146
134.8	0.18984	0.136674	0.137982	0.15289	0.199819	0.240025	0.310695	0.385327	0.453885	0.5316	0.524066
134.9	0.18984	0.124955	0.137982	0.148252	0.199819	0.235387	0.302883	0.376783	0.458524	0.543318	0.53432
135	0.178122	0.124955	0.142621	0.15289	0.1881	0.235387	0.306057	0.38606	0.457059	0.540145	0.538958
135.1	0.181296	0.124955	0.149701	0.160703	0.192739	0.235387	0.315334	0.373609	0.461698	0.535506	0.535784
135.2	0.185934	0.128129	0.137982	0.15289	0.199819	0.238561	0.322414	0.378247	0.458524	0.53868	0.531146
135.3	0.178122	0.124955	0.137982	0.157529	0.192006	0.243199	0.313869	0.373609	0.465604	0.540145	0.53432
135.4	0.178122	0.129594	0.141156	0.164609	0.19518	0.235387	0.318508	0.373609	0.457059	0.535506	0.52724
135.5	0.178122	0.136674	0.137982	0.164609	0.1881	0.235387	0.323146	0.36897	0.466336	0.53868	0.52724
135.6	0.18276	0.136674	0.142621	0.164609	0.1881	0.228307	0.322414	0.373609	0.465604	0.540145	0.524066
135.7	0.178122	0.128129	0.149701	0.164609	0.192739	0.235387	0.322414	0.378247	0.465604	0.547225	0.519427
135.8	0.178122	0.132768	0.141156	0.156064	0.199819	0.235387	0.315334	0.376783	0.468778	0.540145	0.522601
135.9	0.178122	0.129594	0.145795	0.160703	0.202993	0.240025	0.322414	0.378247	0.466336	0.547225	0.531878
136	0.174948	0.136674	0.150434	0.165342	0.199819	0.238561	0.325588	0.373609	0.473416	0.53868	0.53432
136.1	0.170309	0.136674	0.157514	0.172422	0.1881	0.243199	0.323146	0.376783	0.473416	0.535506	0.531878
136.2	0.170309	0.136674	0.149701	0.172422	0.192739	0.243199	0.330226	0.381421	0.470243	0.540145	0.543597
136.3	0.170309	0.124955	0.149701	0.172422	0.199819	0.240025	0.322414	0.38606	0.468778	0.53868	0.542865
136.4	0.170309	0.124955	0.137982	0.167783	0.199819	0.247106	0.322414	0.385327	0.478055	0.540145	0.53432
136.5	0.162497	0.124955	0.142621	0.172422	0.202993	0.250279	0.313869	0.388501	0.473416	0.547225	0.543597
136.6	0.162497	0.121781	0.149701	0.17706	0.207631	0.254918	0.318508	0.381421	0.468778	0.53868	0.542132
136.7	0.162497	0.117143	0.149701	0.18414	0.204458	0.243199	0.318508	0.38606	0.473416	0.547957	0.538958
136.8	0.153952	0.120317	0.152875	0.172422	0.199819	0.243199	0.310695	0.39314	0.478055	0.547225	0.543597
136.9	0.15859	0.124955	0.157514	0.17706	0.199819	0.247838	0.310695	0.38606	0.485135	0.547225	0.542132
137	0.146872	0.117143	0.145795	0.18414	0.204458	0.254918	0.315334	0.39314	0.47659	0.53868	0.543597
137.1	0.146872	0.117143	0.145795	0.187314	0.211538	0.247106	0.322414	0.396314	0.481229	0.535506	0.538958
137.2	0.146872	0.117143	0.150434	0.191953	0.199819	0.250279	0.322414	0.39314	0.478055	0.540145	0.546771
137.3	0.15151	0.110063	0.149701	0.180234	0.202993	0.254918	0.322414	0.397779	0.473416	0.535506	0.563128
137.4	0.150778	0.117143	0.149701	0.180234	0.199819	0.254918	0.313869	0.404859	0.478055	0.540145	0.56557
137.5	0.150778	0.120317	0.152875	0.17706	0.199819	0.247838	0.318508	0.39314	0.485135	0.53868	0.563128
137.6	0.142233	0.124955	0.157514	0.18414	0.199819	0.254918	0.318508	0.396314	0.480497	0.543318	0.573382
137.7	0.146872	0.129594	0.157514	0.18414	0.192739	0.254918	0.315334	0.39314	0.485135	0.535506	0.574847
137.8	0.146872	0.136674	0.157514	0.187314	0.199819	0.254918	0.322414	0.397779	0.473416	0.535506	0.570208
137.9	0.146872	0.124955	0.157514	0.180234	0.199819	0.247106	0.310695	0.404859	0.478055	0.540145	0.573382
138	0.139059	0.117143	0.150434	0.180234	0.202993	0.247106	0.315334	0.396314	0.488309	0.53868	0.570941
138.1	0.139059	0.117143	0.157514	0.180234	0.207631	0.250279	0.325588	0.400952	0.485868	0.543318	0.574847
138.2	0.139059	0.120317	0.157514	0.184873	0.207631	0.254918	0.330226	0.405591	0.485135	0.540145	0.585101
138.3	0.131979	0.113237	0.152875	0.191953	0.207631	0.243199	0.322414	0.412671	0.47659	0.547225	0.582659
138.4	0.139059	0.117875	0.162152	0.18414	0.204458	0.247838	0.327053	0.404859	0.478055	0.550398	0.585101
138.5	0.139059	0.117143	0.169232	0.187314	0.211538	0.254918	0.334133	0.397779	0.485135	0.543318	0.594378
138.6	0.139059	0.117143	0.157514	0.196592	0.211538	0.247106	0.337307	0.404859	0.488309	0.547957	0.592913
138.7	0.139059	0.120317	0.157514	0.191953	0.211538	0.251744	0.330226	0.404859	0.481229	0.547225	0.597552
138.8	0.139059	0.124955	0.160688	0.191953	0.199819	0.258824	0.330226	0.408033	0.485868	0.547225	0.594378
138.9	0.134421	0.113237	0.162152	0.195127	0.202993	0.250279	0.334865	0.412671	0.492948	0.535506	0.604632
139	0.139059	0.117875	0.169232	0.199765	0.207631	0.254918	0.330226	0.412671	0.492948	0.535506	0.602191
139.1	0.12734	0.124955	0.169232	0.191953	0.204458	0.254918	0.3334	0.412671	0.485135	0.535506	0.604632
139.2	0.131979	0.124955	0.157514	0.191953	0.211538	0.254918	0.338039	0.412671	0.485135	0.535506	0.594378
139.3	0.139059	0.129594	0.162152	0.196592	0.202993	0.251744	0.334865	0.412671	0.489774	0.535506	0.601458
139.4	0.139059	0.136674	0.169232	0.203672	0.207631	0.250279	0.341945	0.404859	0.496854	0.523787	0.594378
139.5	0.131247	0.132035	0.16142	0.191953	0.207631	0.254918	0.337307	0.412671	0.485135	0.519148	0.59682
139.6	0.131247	0.136674	0.16142	0.191953	0.207631	0.254918	0.327053	0.404859	0.488309	0.523787	0.578021
139.7	0.134421	0.124955	0.16142	0.191953	0.204458	0.254918	0.313869	0.404859	0.497586	0.520613	0.578021
139.8	0.139059	0.124955	0.164594	0.191953	0.199819	0.254918	0.323146	0.39314	0.496854	0.519148	0.570208
139.9	0.12734	0.124955	0.169232	0.191953	0.19518	0.254918	0.330226	0.397779	0.492215	0.520613	0.570208
140	0.131979	0.129594	0.157514	0.196592	0.192739	0.254918	0.330226	0.408033	0.485135	0.504256	0.55849
140.1	0.139059	0.128862	0.157514	0.203672	0.192006	0.251744	0.330226	0.409497	0.470243	0.504256	0.55849
140.2	0.139059	0.132035	0.15434	0.203672	0.192006	0.230748	0.330226	0.404859	0.460965	0.496443	0.553851
140.3	0.12734	0.136674	0.149701	0.199033	0.19518	0.223668	0.3334	0.404859	0.453885	0.496443	0.543597
140.4	0.131979	0.136674	0.149701	0.211484	0.199819	0.223668	0.334865	0.40022	0.442166	0.496443	0.538958
140.5	0.139059	0.136674	0.16142	0.211484	0.199819	0.223668	0.325588	0.39314	0.442166	0.496443	0.538958
140.6	0.139059	0.1335	0.16142	0.211484	0.199819	0.223668	0.315334	0.378247	0.429715	0.491805	0.526507
140.7	0.134421	0.128862	0.164594	0.216123	0.199819	0.223668	0.298244	0.36897	0.422635	0.477645	0.507708
140.8	0.119528	0.132035	0.169232	0.21539	0.199819	0.223668	0.291164	0.36189	0.410916	0.480086	0.507708
140.9	0.119528	0.136674	0.169232	0.210752	0.196645	0.215856	0.283351	0.36189	0.410916	0.465193	0.49599
141	0.119528	0.124955	0.157514	0.200498	0.180288	0.211217	0.259914	0.357251	0.39993	0.453475	0.49599
141.1	0.119528	0.124955	0.169232	0.191221	0.175649	0.204137	0.259914	0.342359	0.395291	0.458113	0.488177
141.2	0.119528	0.124955	0.169232	0.18414	0.168569	0.189244	0.252101	0.342359	0.395291	0.460555	0.485003
141.3	0.119528	0.124955	0.169232	0.167783	0.165395	0.184606	0.252101	0.342359	0.390653	0.445662	0.475726
141.4	0.114889	0.124955	0.169232	0.157529	0.160756	0.184606	0.237209	0.339185	0.371854	0.445662	0.453753
141.5	0.107809	0.129594	0.157514	0.141172	0.156118	0.179967	0.23257	0.334546	0.36868	0.445662	0.441302
141.6	0.107809	0.136674	0.166059	0.141172	0.149038	0.172887	0.244289	0.318189	0.364041	0.433943	0.424945
141.7	0.107809	0.136674	0.156781	0.136533	0.137319	0.165074	0.23257	0.311109	0.35159	0.43077	0.410052
141.8	0.107809	0.136674	0.145063	0.129453	0.134145	0.165074	0.23257	0.307935	0.332791	0.426131	0.387347
141.9	0.104635	0.132035	0.12309	0.118467	0.129506	0.1619	0.23257	0.303296	0.329618	0.409773	0.366351
142	0.099997	0.124955	0.13017	0.113828	0.117055	0.157262	0.23257	0.290845	0.312528	0.391707	0.34682
142.1	0.088278	0.121781	0.113813	0.109189	0.109975	0.157262	0.216213	0.280591	0.302274	0.38243	0.33742
142.2	0.088278	0.100785	0.103559	0.102109	0.106801	0.140904	0.209133	0.271314	0.300809	0.367537	0.33034
142.3	0.083639	0.093705	0.094281	0.098935	0.102163	0.133824	0.193508	0.252515	0.302274	0.351912	0.313128
142.4	0.081198	0.090531	0.084027	0.077939	0.102163	0.13065	0.17715	0.240064	0.28909	0.36827	0.312396
142.5	0.083639	0.073442	0.063031	0.070859	0.097524	0.121373	0.150539	0.221265	0.293729	0.367537	0.316302
142.6	0.068747	0.066362	0.055951	0.067685	0.078725	0.106481	0.135646	0.209546	0.293729	0.370711	0.352191
142.7	0.068747	0.061723	0.055951	0.050596	0.070913	0.094762	0.126369	0.206372	0.298368	0.372176	0.367083
142.8	0.068747	0.051469	0.048139	0.038877	0.046743	0.0994	0.123195	0.221265	0.28909	0.367537	0.402972
142.9	0.073385	0.04683	0.040326	0.031797	0.020131	0.098668	0.111476	0.218091	0.293729	0.355818	0.421038
143	0.080466	0.04683	0.020795	0.00909	0.00524	0.101842	0.111476	0.213452	0.30618	0.366805	0.442034
143.1	0.080466	0.030473	-0.00728	0.00445	-0.00404	0.098668	0.104396	0.208814	0.332791	0.395613	0.46474
143.2	0.080466	0.023393	-0.01754	-0.00727	-0.01429	0.079137	0.11465	0.201734	0.340604	0.402693	0.496722
143.3	0.064108	0.020219	-0.02681	-0.01972	-0.01185	0.072057	0.108303	0.209546	0.356961	0.414412	0.535052
143.4	0.053854	0.01558	-0.04171	-0.03852	-0.03065	0.082311	0.119289	0.218091	0.371854	0.422225	0.567034
143.5	0.052389	0.010942	-0.06441	-0.0307	-0.03846	0.094762	0.131008	0.236158	0.391385	0.451155	0.606097
143.6	0.057028	-0.00395	-0.07369	-0.01898	-0.05799	0.118932	0.155178	0.253247	0.415555	0.480818	0.641253
143.7	0.046042	-0.02348	-0.08541	-0.01044	-0.06654	0.129186	0.173244	0.264966	0.465604	0.528426	0.649066
143.8	0.036764	-0.02666	-0.08785	-0.02289	-0.05726	0.143224	0.202053	0.294751	0.52493	0.606551	0.660052
143.9	0.014792	-0.04765	-0.07613	-0.04633	-0.03456	0.145543	0.228664	0.319654	0.53201	0.637801	0.68349
144	0.013327	-0.05937	-0.06588	-0.0268	0.00133	0.148717	0.252834	0.359571	0.544461	0.620711	0.726458
144.1	0.017966	-0.06181	-0.04879	-0.00409	0.013051	0.170567	0.282619	0.389234	0.558622	0.648787	0.735003
144.2	0.017966	-0.05791	-0.04171	0.012998	0.047475	0.2244	0.308376	0.420484	0.568753	0.688582	0.760882
144.3	0.014792	-0.04765	-0.03853	0.031797	0.067006	0.270543	0.373928	0.425122	0.602323	0.727645	0.733538
144.4	-0.00547	-0.05083	-0.03389	0.039609	0.083364	0.290074	0.377101	0.432935	0.609403	0.75035	0.664691
144.5	-0.02659	-0.06254	-0.02925	0.063779	0.106069	0.321324	0.392726	0.471265	0.597684	0.733138	0.766253
144.6	-0.04295	-0.06962	-0.00655	0.066221	0.149038	0.345494	0.392726	0.510327	0.559354	0.644881	0.936663
144.7	-0.00938	-0.04765	0.021527	0.087217	0.208364	0.388463	0.452053	0.507154	0.568753	0.739363	1.09133
144.8	0.013327	-0.0352	0.03642	0.154477	0.263906	0.422887	0.495021	0.508741	0.53201	0.902693	1.04836
144.9	0.030417	-0.03056	0.052045	0.204404	0.297475	0.437779	0.521633	0.514966	0.692899	1.00584	0.475726
145	0.045309	-0.0352	0.111371	0.245908	0.292836	0.398717	0.496608	0.533765	0.917997	0.795638	-0.03526
145.1	0.057028	-0.00322	0.182538	0.243467	0.330312	0.325963	0.530178	0.521314	0.795316	0.032332	-0.18052
145.2	0.081198	0.018754	0.231732	0.291196	0.3756	0.333043	0.654445	0.63606	0.114041	-0.44264	-0.15013
145.3	0.096091	0.043656	0.262982	0.379453	0.39977	0.442418	0.832546	0.849439	-0.42893	-0.22853	-0.10484
145.4	0.100729	0.095292	0.291059	0.418515	0.408437	0.564244	0.988796	0.835279	-0.38669	-0.28945	-0.11497
145.5	0.15859	0.17183	0.302045	0.406797	0.30602	0.643224	0.82864	0.072828	-0.39926	-0.29726	-0.1439
145.6	0.210104	0.191362	0.34892	0.347471	0.348256	0.460362	0.091945	-0.50298	-0.47263	-0.27309	-0.14537
145.7	0.217184	0.184281	0.356732	0.27789	0.366201	-0.1943	-0.61667	-0.32012	-0.49143	-0.24184	-0.13365
145.8	0.221823	0.22725	0.364545	0.288022	0.446645	-0.75607	-0.56589	-0.41545	-0.4531	-0.21913	-0.13609
145.9	0.25234	0.261674	0.340375	0.481748	0.424062	-0.63021	-0.55576	-0.39202	-0.38987	-0.19032	-0.10093
146	0.280417	0.28975	0.309857	0.49896	-0.23695	-0.68258	-0.52683	-0.36931	-0.35007	-0.17543	-0.05162
146.1	0.31484	0.29683	0.259076	-0.1955	-0.80409	-0.67868	-0.47837	-0.35686	-0.33982	-0.16445	-0.0626
146.2	0.321066	0.259355	0.278607	-0.76349	-0.65565	-0.62081	-0.47837	-0.33025	-0.29929	-0.10744	-0.015
146.3	0.206198	0.17183	0.400434	-0.6612	-0.64161	-0.57638	-0.4354	-0.32097	-0.22116	-0.08168	0.042132
146.4	0.260885	0.195268	0.575482	-0.70026	-0.63295	-0.5654	-0.41587	-0.31072	-0.19846	-0.0707	0.188983
146.5	0.458639	0.36873	0.559125	-0.71747	-0.6017	-0.51461	-0.40806	-0.26152	-0.1594	-0.03407	0.192889
146.6	0.551535	0.49141	-0.13704	-0.6994	-0.60096	-0.51461	-0.3729	-0.20134	-0.12107	0.00816	0.12099
146.7	0.451559	0.444535	-0.70809	-0.64862	-0.57289	-0.48263	-0.33774	-0.16545	-0.10788	0.129256	0.171771
146.8	-0.01878	-0.08598	-0.60262	-0.60883	-0.5431	-0.44113	-0.33457	-0.16228	-0.0383	0.223006	-0.01182
146.9	-0.54917	-0.68755	-0.80184	-0.58857	-0.55018	-0.42013	-0.301	-0.14519	0.058622	0.207381	-0.31187
147	-0.5742	-0.65703	-0.86983	-0.58222	-0.50257	-0.363	-0.24009	-0.08733	-0.0195	0.09178	-0.52745
147.1	-0.66245	-0.68132	-0.85811	-0.52607	-0.46034	-0.31857	-0.18223	-0.01238	-0.1727	-0.06288	-0.60557
147.2	-0.69847	-0.70317	-0.75264	-0.4682	-0.44081	-0.28878	-0.12217	0.053296	-0.29062	-0.209	-0.56187
147.3	-0.70005	-0.67265	-0.72457	-0.44403	-0.40882	-0.20919	-0.08066	0.059522	-0.48435	-0.36135	-0.53917
147.4	-0.70237	-0.64067	-0.67061	-0.40253	-0.32362	-0.15597	-0.14792	-0.04985	-0.62192	-0.47621	-0.47984
147.5	-0.69297	-0.62578	-0.62764	-0.32685	-0.17445	-0.21542	-0.30881	-0.18572	-0.69455	-0.48403	-0.46031
147.6	-0.64219	-0.60942	-0.63155	-0.19403	-0.13844	-0.36776	-0.44089	-0.31707	-0.70945	-0.44032	-0.42125
147.7	-0.62583	-0.62578	-0.58858	-0.17292	-0.2306	-0.51303	-0.60569	-0.47478	-0.63205	-0.4247	-0.37047
147.8	-0.58824	-0.58989	-0.52217	-0.26899	-0.28846	-0.66854	-0.72519	-0.56072	-0.59299	-0.41054	-0.34385
147.9	-0.55552	-0.54301	-0.48775	-0.34552	-0.43922	-0.80831	-0.83384	-0.58416	-0.5571	-0.40517	-0.30406
148	-0.50547	-0.55473	-0.43941	-0.57294	-0.66664	-0.85055	-0.82139	-0.48418	-0.50241	-0.39028	-0.23289
148.1	-0.44615	-0.53056	-0.36202	-0.79401	-0.87989	-0.83419	-0.79795	-0.4467	-0.44773	-0.41689	-0.12047
148.2	-0.4	-0.45708	-0.26754	-0.98932	-0.94471	-0.79269	-0.77598	-0.46233	-0.39304	-0.49184	0.038226
148.3	-0.26255	-0.33208	-0.2386	-1.10565	-0.85414	-0.78341	-0.79014	-0.4655	-0.30625	-0.47853	0.192034
148.4	-0.20628	-0.27812	-0.3105	-1.04474	-0.80409	-0.76388	-0.74326	-0.52166	-0.23288	-0.32228	0.281146
148.5	-0.27183	-0.25236	-0.38155	-1.02289	-0.78297	-0.78732	-0.70102	-0.62249	-0.14695	-0.05898	0.320941
148.6	-0.3906	-0.25395	-0.63387	-0.99482	-0.78846	-0.76388	-0.64866	-0.63738	-0.01645	0.142562	0.304583
148.7	-0.6367	-0.56877	-0.85262	-0.99482	-0.74086	-0.70529	-0.54014	-0.56621	0.10391	0.223738	0.258441
148.8	-0.85935	-0.86259	-1.01754	-0.96112	-0.74086	-0.63571	-0.41428	-0.41228	0.16409	0.27452	0.174945
148.9	-1.03904	-1.05937	-1.03462	-0.91193	-0.72132	-0.54037	-0.27756	-0.17791	0.19766	0.280867	0.120257
149	-1.0399	-1.03447	-1.00106	-0.85028	-0.63221	-0.44662	-0.12131	0.014966	0.203885	0.241805	0.077288
149.1	-0.89537	-0.91801	-0.98775	-0.74555	-0.52125	-0.34896	0.011501	0.104077	0.13284	0.155867	0.08974
149.2	-0.83592	-0.8969	-0.96358	-0.64948	-0.42359	-0.23568	0.041896	0.139966	0.058622	0.074568	0.081927
149.3	-0.80235	-0.87187	-0.95027	-0.52997	-0.31898	-0.17086	0.048977	0.132154	-0.02268	0.044051	0.093646
149.4	-0.8375	-0.88603	-0.90035	-0.37677	-0.21266	-0.18185	0.034084	0.154859	-0.02732	0.030867	0.074115
149.5	-0.82969	-0.89458	-0.90572	-0.24713	-0.15101	-0.15915	-0.02683	0.103345	-0.03903	0.027693	-0.0095
149.6	-0.84141	-0.91801	-0.94478	-0.14008	-0.09706	-0.17868	-0.15024	-0.00212	-0.0571	0.023055	-0.02745
149.7	-0.83677	-0.88127	-0.85189	-0.0893	-0.09632	-0.2662	-0.22129	-0.049	-0.06638	-0.01137	-0.06651
149.8	-0.74998	-0.79228	-0.61666	-0.10492	-0.15333	-0.3193	-0.25254	-0.06072	-0.12033	-0.05824	-0.13292
149.9	-0.64451	-0.65398	-0.40731	-0.18769	-0.25013	-0.34738	-0.25107	-0.08269	-0.1727	-0.1371	0.141253
150	-0.48826	-0.49541	-0.23543	-0.26899	-0.30018	-0.37399	-0.24863	-0.06853	-0.21408	-0.19887	0.729632
150.1	-0.33518	-0.36955	-0.18624	-0.34784	-0.31117	-0.34274	-0.25571	-0.12249	-0.26804	-0.1996	-0.43211
150.2	-0.20079	-0.26103	-0.19332	-0.37445	-0.30482	-0.35836	-0.3237	-0.20525	-0.23752	-0.13954	-0.59849
150.3	-0.13365	-0.18205	-0.16207	-0.35492	-0.31263	-0.42086	-0.37681	-0.26775	-0.17185	0.00743	-0.82432
150.4	-0.09532	-0.15239	-0.15108	-0.35956	-0.3307	-0.46456	-0.45176	-0.33806	0.415555	0.55577	-0.91807
150.5	-0.09141	-0.18828	-0.25338	-0.3869	-0.39552	-0.49899	-0.46201	-0.33965	-0.73752	-0.61684	-0.9243
150.6	-0.18125	-0.25859	-0.35884	-0.4455	-0.43226	-0.52706	-0.24009	-0.40764	-1.00241	-0.99892	-0.87742
150.7	-0.30784	-0.37578	-0.41353	-0.52289	-0.47364	-0.49826	0.143459	0.510327	-0.99533	-1.03945	-0.86802
150.8	-0.34458	-0.42973	-0.42061	-0.57367	-0.49159	-0.33956	-0.15024	-0.51702	-1.13278	-1.07314	-0.80015
150.9	-0.36949	-0.46098	-0.44014	-0.64008	-0.35487	0.197057	-1.07993	-0.8366	-1.15317	-1.05361	-0.83922
151	-0.37657	-0.44926	-0.44478	-0.44403	-0.10023	-0.86618	-1.18149	-1.0678	-1.16794	-1.00978	-0.84849
151.1	-0.40074	-0.44609	-0.46749	-0.11347	-0.15174	-1.29586	-1.2518	-1.15764	-1.16257	-1.02309	-0.77904
151.2	-0.3961	-0.48833	-0.53072	-0.19318	-1.07679	-1.5068	-1.26352	-1.2155	-1.14377	-0.98866	0.042865
151.3	-0.42808	-0.52031	-0.57369	-1.09394	-1.32435	-1.49044	-1.28537	-1.19597	-1.20163	-1.03871	1.13503
151.4	-0.45152	-0.61101	-0.6003	-1.3432	-1.4557	-1.43099	-1.19248	-1.13347	-1.31247	-1.08559	1.44985
151.5	-0.50547	-0.65556	-0.48311	-1.26435	-1.46498	-1.31149	-1.15024	-1.1115	-1.17343	-0.83241	1.73891
151.6	-0.55625	-0.68364	-0.40816	-1.39008	-1.46656	-1.37399	-1.22055	-1.23577	-0.28208	0.034774	1.87648
151.7	-0.5211	-0.68364	0.157514	-1.40106	-1.40174	-1.38644	-1.25803	-1.33733	0.635892	0.891707	2.02492
151.8	-0.3375	-0.45708	-0.4753	-1.4206	-1.36195	-1.48178	-1.33542	-1.3123	0.879666	1.16905	2.12563
151.9	0.052389	-0.03837	-1.21358	-1.43695	-1.40882	-1.49435	-1.01035	-0.68181	1.11953	1.31212	2.22719
152	-1.025	-1.06645	-1.24019	-1.48065	-1.46815	-1.33419	-0.00107	0.413404	1.17264	1.41051	2.32094
152.1	-1.17576	-1.25786	-1.37764	-1.64398	-1.56654	-0.51388	0.595119	0.743116	1.24527	1.52147	2.40615
152.2	-1.36558	-1.40947	-1.46358	-1.63849	-1.27516	0.414342	0.86465	0.934522	1.3179	1.61827	2.46157
152.3	-1.43833	-1.46171	-1.49715	-1.2768	-0.24708	0.628331	0.979396	1.0345	1.4125	1.73704	2.52016
152.4	-1.42576	-1.48833	-1.40499	-0.28302	0.468618	0.784581	0.983303	1.11262	1.48977	1.83629	2.5663
152.5	-1.34922	-1.48674	-1.37374	0.446592	0.642812	0.833043	1.03408	1.20723	1.56717	1.90819	2.60073
152.6	-1.32505	-1.46416	-1.40816	0.545835	0.732656	0.893224	1.09744	1.28145	1.6304	1.99327	2.62172
152.7	-1.33433	-1.43437	-1.42452	0.670102	0.80602	0.955724	1.18643	1.33918	1.71328	2.06358	2.61635
152.8	-1.48594	-1.48283	-1.56282	0.751279	0.888906	1.02128	1.22549	1.36262	1.78274	2.12462	2.6061
152.9	-1.53514	-1.53984	-1.25728	0.845884	0.954458	1.07206	1.28103	1.42122	1.82425	2.15343	2.60463
153	-1.24998	-1.37578	-0.1761	0.935727	1.02086	1.12284	1.33413	1.46028	1.8406	2.16441	2.6061
153.1	-0.4188	-0.47661	0.432538	0.98956	1.08812	1.19315	1.38565	1.51814	1.84219	2.14488	2.59365
153.2	0.435202	0.388993	0.590375	1.02398	1.12633	1.25882	1.46463	1.56184	1.84451	2.1378	2.58193
153.3	0.680441	0.537431	0.732465	1.06463	1.18029	1.30729	1.51382	1.61262	1.85232	2.12852	2.5624
153.4	0.808615	0.641313	0.744184	1.10602	1.23571	1.3682	1.54898	1.63142	1.84768	2.12218	2.53347
153.5	0.799215	0.7054	0.831708	1.15448	1.27477	1.38846	1.54898	1.63606	1.83743	2.09801	2.49672
153.6	0.839865	0.774125	0.887982	1.22247	1.31469	1.39164	1.5419	1.64314	1.83279	2.08629	2.46791
153.7	0.893698	0.801469	0.928632	1.24823	1.35143	1.39628	1.55362	1.64314	1.82498	2.07457	2.4413
153.8	0.948385	0.867143	0.970014	1.26544	1.34508	1.41044	1.55606	1.63606	1.81009	2.06212	2.42885
153.9	0.987448	0.911698	1.0059	1.27472	1.32872	1.38846	1.55362	1.6385	1.80862	2.05504	2.40224
154	1.00698	0.997636	1.05278	1.27398	1.33336	1.40799	1.55288	1.63923	1.82107	2.05186	2.36635
154.1	1.03823	1.03438	1.09269	1.27472	1.32409	1.42997	1.53653	1.65095	1.82181	2.03551	2.33657
154.2	1.08047	1.06795	1.14579	1.27008	1.31701	1.42753	1.52627	1.65095	1.81326	2.02769	2.31948
154.3	1.13589	1.10933	1.16606	1.2818	1.31383	1.42679	1.53653	1.63142	1.81326	2.02305	2.28505
154.4	1.19143	1.12569	1.17241	1.28961	1.32091	1.42997	1.53408	1.63606	1.80545	2.01597	2.24208
154.5	1.21255	1.15694	1.17314	1.2818	1.31701	1.42753	1.52481	1.6385	1.80081	2.01134	2.21791
154.6	1.21718	1.16402	1.18644	1.2669	1.31383	1.41507	1.52713	1.65559	1.78665	1.98472	2.16713
154.7	1.19057	1.16866	1.18412	1.25763	1.31627	1.41971	1.53335	1.67439	1.78592	1.96202	2.13588
154.8	1.19057	1.15938	1.18168	1.2669	1.30919	1.42215	1.53653	1.67903	1.7742	1.94566	2.1061
154.9	1.20547	1.16402	1.17704	1.26544	1.32164	1.41971	1.54116	1.67439	1.77737	1.92613	2.08193
155	1.20547	1.16402	1.1895	1.2669	1.3319	1.42679	1.53408	1.65803	1.77029	1.91441	2.06472
155.1	1.20937	1.15389	1.18876	1.26544	1.33336	1.40726	1.53335	1.64314	1.76712	1.91441	2.03896
155.2	1.18593	1.15938	1.17704	1.27472	1.34362	1.41044	1.51382	1.63142	1.76712	1.91832	2.03115
155.3	1.18984	1.16084	1.19194	1.26544	1.34826	1.39554	1.5021	1.63606	1.7742	1.89488	2.0038
155.4	1.17104	1.15938	1.1934	1.2669	1.34118	1.39164	1.50528	1.64314	1.77737	1.90196	1.97963
155.5	1.17031	1.15694	1.19194	1.25055	1.34508	1.40018	1.51455	1.63533	1.76639	1.89488	1.93349
155.6	1.15395	1.1523	1.19267	1.23883	1.34826	1.39554	1.51773	1.64314	1.76248	1.90343	1.90541
155.7	1.15468	1.14913	1.20598	1.24737	1.35997	1.37601	1.53408	1.65803	1.7742	1.89415	1.91005
155.8	1.16323	1.15938	1.22319	1.25763	1.37169	1.39554	1.53653	1.66731	1.76956	1.8629	1.90688
155.9	1.1664	1.16866	1.21293	1.25519	1.37487	1.39872	1.52163	1.67903	1.73514	1.86363	1.8976
156	1.17031	1.15938	1.21147	1.26544	1.39513	1.38382	1.52163	1.68611	1.72806	1.84483	1.8976
156.1	1.15859	1.1617	1.20439	1.27948	1.40368	1.38846	1.50528	1.66194	1.7305	1.82689	1.89516
156.2	1.15151	1.1711	1.21611	1.30133	1.40685	1.37137	1.49038	1.62751	1.73514	1.80186	1.89443
156.3	1.13125	1.15621	1.22075	1.32013	1.43493	1.35331	1.47549	1.60725	1.74759	1.76988	1.87807
156.4	1.12734	1.1523	1.23564	1.29352	1.44982	1.35965	1.46621	1.60872	1.75393	1.7418	1.89052
156.5	1.13125	1.1523	1.23246	1.2818	1.41466	1.36112	1.45132	1.60408	1.72732	1.73472	1.87563
156.6	1.13906	1.15694	1.23564	1.2818	1.40612	1.36356	1.45449	1.59626	1.69925	1.72691	1.88112
156.7	1.15542	1.16402	1.24272	1.27398	1.41076	1.35648	1.46377	1.5721	1.70071	1.69102	1.75771
156.8	1.16567	1.16084	1.252	1.25763	1.38659	1.36893	1.45132	1.54866	1.71097	1.68858	1.90773
156.9	1.15859	1.15938	1.26689	1.27862	1.37169	1.38309	1.4396	1.55793	1.68826	1.66759	3.17104
157	1.17812	1.16084	1.2747	1.27398	1.38414	1.37601	1.4396	1.56038	1.668	1.61436	2.42177
157.1	1.18276	1.15938	1.29814	1.26227	1.38659	1.38382	1.45596	1.58528	1.67422	1.48472	1.48891
157.2	1.1813	1.16084	1.29106	1.27398	1.38732	1.41507	1.46621	1.58455	1.46402	2.67772	1.01869
157.3	1.18276	1.14058	1.2935	1.26227	1.37169	1.41507	1.47866	1.54866	2.55313	2.91991	0.613909
157.4	1.17812	1.12422	1.29496	1.27716	1.3568	1.42753	1.44424	1.68293	2.85855	1.62999	0.310076
157.5	1.1852	1.11714	1.2935	1.27948	1.37487	1.40262	1.46304	1.49788	1.5906	0.983992	0.114764
157.6	1.18276	1.12496	1.29814	1.28888	1.37169	1.46195	1.28494	2.5002	0.707059	0.440169	-0.01109
157.7	1.17812	1.14449	1.30986	1.35284	1.33263	1.34086	2.24502	2.69941	0.242948	0.119124	-0.11412
157.8	1.17348	1.13985	1.32475	1.04278	1.32018	2.38773	2.56387	1.5096	0.043729	0.045638	-0.17271
157.9	1.18276	1.16792	1.31767	2.31463	1.07482	2.59635	1.33181	0.767408	-0.09848	-0.03249	-0.17515
158	1.18984	1.15303	1.3145	2.53106	2.01623	1.17838	0.466213	0.383008	-0.22812	-0.08949	-0.1212
158.1	1.19765	1.13667	1.28569	1.12164	2.32165	0.289342	0.031765	-0.03813	-0.27585	-0.12074	-0.08677
158.2	1.20473	1.15621	1.25908	0.243467	1.38183	-0.10836	-0.07834	-0.15996	-0.19846	-0.08559	-0.04625
158.3	1.19448	1.18355	1.27153	-0.27216	0.4381	-0.15756	-0.1987	-0.24358	-0.19846	-0.05824	-0.03135
158.4	1.26406	1.21016	1.16374	-0.36664	-0.13148	-0.18417	-0.33542	-0.24358	-0.17429	-0.02699	-0.02745
158.5	1.15005	1.18038	1.23246	-0.5705	-0.11268	-0.33956	-0.41977	-0.21233	-0.15549	-0.01528	-0.04771
158.6	0.741354	1.02657	2.00908	-0.57831	-0.37513	-0.38253	-0.40806	-0.22869	-0.14304	-0.01064	-0.03843
158.7	2.15542	1.04842	1.91996	-0.60175	-0.45802	-0.40915	-0.37998	-0.24749	-0.08518	0.00035	-0.03599
158.8	2.25698	2.11946	0.761396	-0.60419	-0.49549	-0.39669	-0.33457	-0.22795	-0.07346	-0.01137	-0.05089
158.9	0.94216	2.24605	0.13725	-0.55024	-0.51112	-0.40988	-0.32053	-0.2116	-0.09067	-0.01296	-0.07042
159	0.114889	1.18428	-0.27681	-0.52216	-0.50331	-0.39743	-0.29868	-0.21306	-0.11179	-0.04579	-0.07359
159.1	-0.33042	0.387406	-0.38228	-0.5119	-0.47914	-0.36935	-0.25644	-0.1967	-0.12888	-0.06215	-0.07823
159.2	-0.53831	-0.17509	-0.53548	-0.49945	-0.44081	-0.34665	-0.26279	-0.19988	-0.15085	-0.06679	-0.07506
159.3	-0.55003	-0.35234	-0.6097	-0.4682	-0.42591	-0.34274	-0.26743	-0.22564	-0.16489	-0.07387	-0.06578
159.4	-0.5023	-0.5883	-0.6003	-0.44477	-0.38929	-0.35128	-0.28379	-0.22795	-0.16721	-0.09804	-0.06334
159.5	-0.62425	-0.67033	-0.57759	-0.45649	-0.37049	-0.35763	-0.2916	-0.23577	-0.17502	-0.10829	-0.08214
159.6	-0.69297	-0.7415	-0.59566	-0.47602	-0.38295	-0.38644	-0.3331	-0.24285	-0.20163	-0.11293	-0.08531
159.7	-0.67662	-0.72978	-0.57759	-0.48847	-0.3932	-0.40841	-0.35727	-0.2553	-0.21408	-0.10976	-0.09776
159.8	-0.65464	-0.68828	-0.56441	-0.50019	-0.39466	-0.39035	-0.38462	-0.27947	-0.21872	-0.10048	-0.10948
159.9	-0.63438	-0.66338	-0.53072	-0.49872	-0.39784	-0.39669	-0.39316	-0.29827	-0.2258	-0.0934	-0.08995
160	-0.61094	-0.5938	-0.46285	-0.51972	-0.4142	-0.41769	-0.40024	-0.29119	-0.2258	-0.0934	-0.08287
160.1	-0.59532	-0.57109	-0.44796	-0.52997	-0.43226	-0.4443	-0.38852	-0.29827	-0.2258	-0.11293	-0.09312
160.2	-0.56797	-0.55473	-0.47921	-0.53925	-0.44154	-0.43722	-0.38071	-0.30144	-0.2407	-0.12001	-0.08214
160.3	-0.58433	-0.55009	-0.48384	-0.55097	-0.47206	-0.44748	-0.38852	-0.29436	-0.24216	-0.10512	-0.07823
160.4	-0.57969	-0.55083	-0.49092	-0.55341	-0.47523	-0.45675	-0.38852	-0.29436	-0.23288	-0.09804	-0.07042
160.5	-0.57115	-0.55083	-0.48384	-0.55097	-0.48768	-0.45919	-0.40098	-0.299	-0.23362	-0.10829	-0.04307
160.6	-0.59214	-0.54375	-0.498	-0.56122	-0.4767	-0.47628	-0.43931	-0.30535	-0.23752	-0.10976	-0.02672
160.7	-0.60704	-0.56255	-0.51827	-0.56269	-0.4557	-0.49508	-0.45884	-0.29045	-0.22263	-0.10048	-0.01964
160.8	-0.61558	-0.56255	-0.51827	-0.59247	-0.45326	-0.48727	-0.46592	-0.29119	-0.20859	-0.08559	-0.00792
160.9	-0.61875	-0.58208	-0.5511	-0.58149	-0.47987	-0.47873	-0.46665	-0.30144	-0.18674	-0.05898	-0.00474
161	-0.61875	-0.58366	-0.5566	-0.55805	-0.49159	-0.5029	-0.47519	-0.30291	-0.18674	-0.04653	-0.00401
161.1	-0.60386	-0.58598	-0.56124	-0.56586	-0.47596	-0.51144	-0.45884	-0.29363	-0.18674	-0.03713	0.02016
161.2	-0.6063	-0.59697	-0.56124	-0.5744	-0.46815	-0.49899	-0.4542	-0.27874	-0.16721	-0.01528	0.046771
161.3	-0.60386	-0.60161	-0.56124	-0.56513	-0.48304	-0.47555	-0.43149	-0.26238	-0.15549	-0.00356	0.08266
161.4	-0.61875	-0.62114	-0.56124	-0.55024	-0.48451	-0.47873	-0.40024	-0.24749	-0.15158	-0.000383	0.101458
161.5	-0.63047	-0.62114	-0.58931	-0.52216	-0.46742	-0.48727	-0.36826	-0.24431	-0.12351	0.012068	0.097552
161.6	-0.63365	-0.61797	-0.58004	-0.52362	-0.44081	-0.48336	-0.32529	-0.23027	-0.1008	0.021468	0.105365
161.7	-0.6273	-0.63286	-0.56905	-0.51435	-0.42128	-0.47555	-0.3104	-0.21306	-0.06101	0.030867	0.061663
161.8	-0.61094	-0.63676	-0.59713	-0.50409	-0.41346	-0.47091	-0.27915	-0.20378	-0.05857	0.051131	-0.00169
161.9	-0.63047	-0.61723	-0.60738	-0.50653	-0.39711	-0.46066	-0.25644	-0.17717	-0.05319	0.063582	-0.07042
162	-0.63755	-0.62114	-0.60884	-0.4831	-0.37904	-0.43966	-0.23935	-0.16936	-0.04685	0.054305	-0.16185
162.1	-0.63047	-0.63286	-0.58785	-0.45649	-0.36586	-0.4216	-0.22056	-0.13811	-0.07736	-0.0121	-0.25474
162.2	-0.62266	-0.63286	-0.58467	-0.42914	-0.3556	-0.38961	-0.23227	-0.12566	-0.1406	-0.06288	-0.3524
162.3	-0.60777	-0.62505	-0.56832	-0.39789	-0.33534	-0.36154	-0.18857	-0.10759	-0.20786	-0.13246	-0.45482
162.4	-0.59849	-0.62505	-0.56124	-0.37836	-0.31422	-0.33419	-0.15098	-0.18572	-0.26169	-0.209	-0.58055
162.5	-0.58824	-0.60551	-0.55342	-0.36591	-0.28529	-0.31613	-0.20102	-0.2365	-0.32419	-0.30116	-0.67662
162.6	-0.57188	-0.5938	-0.54097	-0.36737	-0.27284	-0.35128	-0.26511	-0.299	-0.38364	-0.39101	-0.74693
162.7	-0.5742	-0.58916	-0.519	-0.42597	-0.26429	-0.42868	-0.32676	-0.35686	-0.48362	-0.47304	-0.8126
162.8	-0.55235	-0.57426	-0.49019	-0.50409	-0.30873	-0.48495	-0.39316	-0.41228	-0.61484	-0.59572	-0.85631
162.9	-0.53745	-0.57426	-0.46358	-0.5744	-0.3517	-0.5505	-0.47837	-0.47564	-0.73044	-0.68398	-0.91185
163	-0.51255	-0.57109	-0.45504	-0.64557	-0.40638	-0.63253	-0.57444	-0.55291	-0.80161	-0.74257	-0.96885
163.1	-0.47032	-0.54533	-0.48384	-0.72284	-0.46498	-0.69894	-0.66269	-0.63884	-0.90317	-0.80898	-1.02122
163.2	-0.46958	-0.52812	-0.46749	-0.81269	-0.54005	-0.78183	-0.76426	-0.73345	-0.98435	-0.91054	-1.06028
163.3	-0.43125	-0.51884	-0.4753	-0.89862	-0.61341	-0.8818	-0.84714	-0.81462	-1.02341	-0.97304	-1.10167
163.4	-0.45152	-0.49297	-0.53853	-1.00959	-0.68373	-0.95834	-0.91587	-0.87322	-1.06247	-1.00038	-1.1345
163.5	-0.51011	-0.47588	-0.58541	-1.09711	-0.7588	-1.03097	-0.98777	-0.92876	-1.0969	-1.03163	-1.17198
163.6	-0.5687	-0.52116	-0.61275	-1.16901	-0.84388	-1.09738	-1.0698	-0.98577	-1.1406	-1.08241	-1.22825
163.7	-0.61558	-0.55083	-0.65963	-1.20331	-0.90956	-1.18722	-1.14316	-1.02251	-1.18357	-1.12929	-1.29381
163.8	-0.69065	-0.60551	-0.74556	-1.2768	-0.97438	-1.23495	-1.20176	-1.09197	-1.22263	-1.18092	-1.34153
163.9	-0.77964	-0.67815	-0.85103	-1.32917	-1.04701	-1.30831	-1.28379	-1.13579	-1.24692	-1.23171	-1.39537
164	-0.84922	-0.76176	-0.95735	-1.37519	-1.11817	-1.35604	-1.33457	-1.18181	-1.29294	-1.29262	-1.4337
164.1	-0.92185	-0.84843	-1.05892	-1.42206	-1.18373	-1.39352	-1.38535	-1.22563	-1.33982	-1.34572	-1.46568
164.2	-1.01719	-0.92351	-1.12447	-1.46503	-1.25404	-1.43722	-1.4487	-1.27556	-1.39841	-1.39882	-1.46959
164.3	-1.10545	-0.99382	-1.23934	-1.50885	-1.32435	-1.50448	-1.48691	-1.299	-1.43442	-1.43398	-1.48521
164.4	-1.17027	-1.0789	-1.35103	-1.5744	-1.38771	-1.53573	-1.52207	-1.3615	-1.46091	-1.43788	-1.53209
164.5	-1.23277	-1.14226	-1.40963	-1.64081	-1.45802	-1.58175	-1.55332	-1.42791	-1.51645	-1.50514	-1.60325
164.6	-1.29527	-1.23125	-1.42134	-1.69635	-1.5431	-1.6318	-1.60019	-1.49517	-1.55002	-1.50673	-1.63292
164.7	-1.3336	-1.29765	-1.44869	-1.75019	-1.58607	-1.68722	-1.64475	-1.54119	-1.55002	-1.49342	-1.66881
164.8	-1.37498	-1.3571	-1.48384	-1.81745	-1.62123	-1.72323	-1.66977	-1.59197	-1.55857	-1.53639	-1.71263
164.9	-1.43907	-1.41875	-1.54329	-1.87128	-1.6963	-1.76925	-1.71824	-1.60759	-1.6063	-1.55434	-1.79857
165	-1.51097	-1.48442	-1.58077	-1.91034	-1.7588	-1.83261	-1.75254	-1.63494	-1.64926	-1.57778	-1.90635
165.1	-1.57188	-1.53679	-1.63619	-1.95807	-1.82435	-1.88253	-1.76352	-1.66228	-1.6594	-1.58791	-1.91343
165.2	-1.58909	-1.56328	-1.66048	-2.01581	-1.85096	-1.91696	-1.76902	-1.72087	-1.67185	-1.62392	-1.78062
165.3	-1.64768	-1.59843	-1.71431	-2.01972	-1.91896	-1.93417	-1.79551	-1.7686	-1.71482	-1.66689	-2.01256
165.4	-1.6937	-1.67741	-1.77449	-2.02362	-1.94471	-1.94894	-1.81504	-1.79509	-1.78672	-1.74965	-2.29698
165.5	-1.74534	-1.72734	-1.83858	-2.04315	-1.93849	-1.98019	-1.82676	-1.83342	-1.94455	-1.81215	-1.91417
165.6	-1.81956	-1.77116	-1.89876	-2.06659	-1.99232	-1.99508	-1.83847	-1.86626	-1.83835	-2.11757	-1.18528
165.7	-1.87815	-1.82976	-1.93697	-2.08148	-2.02442	-2.00448	-1.76035	-1.9998	-1.94773	-2.39736	-0.81578
165.8	-1.94761	-1.89531	-1.96126	-2.10565	-2.05873	-2.0162	-1.84324	-1.96624	-2.41172	-1.95351	-0.54857
165.9	-1.97886	-1.96257	-2.01119	-2.12995	-2.0619	-2.03488	-1.91587	-1.75212	-2.06406	-1.32619	-0.43992
166	-1.99058	-2.02739	-2.01119	-2.14167	-2.11036	-2.14743	-2.31113	-2.01775	-1.07028	-0.94728	-0.40953
166.1	-1.99839	-2.06413	-2.03853	-2.20258	-2.1338	-2.24826	-2.54551	-2.59514	-0.72348	-0.61061	-0.40086
166.2	-2.0062	-2.075	-2.08467	-2.20258	-2.21351	-2.43966	-2.33847	-1.97795	-0.58982	-0.48952	-0.42979
166.3	-2.06407	-2.08598	-2.09407	-2.15253	-2.07826	-2.5693	-1.85178	-1.20684	-0.50156	-0.41139	-0.40086
166.4	-2.07347	-2.12663	-2.12056	-2.50263	-2.15956	-2.05831	-1.48227	-0.87957	-0.43991	-0.40907	-0.36265
166.5	-2.11021	-2.16093	-2.10811	-2.67523	-2.37989	-1.43185	-1.02842	-0.63579	-0.39218	-0.38564	-0.42198
166.6	-2.10777	-2.19926	-2.1136	-2.25409	-2.84388	-1.1716	-0.77207	-0.56939	-0.38132	-0.40907	-0.28758
166.7	-2.09605	-2.20781	-2.15108	-1.6424	-2.31654	-1.02706	-0.65647	-0.45293	-0.38437	-0.40907	0.055316
166.8	-2.13597	-2.23833	-2.26509	-1.27912	-1.53688	-0.85214	-0.57834	-0.4655	-0.37741	-0.35903	0.122576
166.9	-2.1649	-2.24846	-2.2917	-1.03144	-1.31581	-0.67868	-0.57993	-0.51775	-0.38596	-0.41689	-0.3181
167	-2.49607	-2.32744	-2.23702	-0.87677	-1.11732	-0.64425	-0.56662	-0.51543	-0.49851	-0.45595	-2.01182
167.1	-2.67503	-2.25395	-2.748	-0.88068	-0.92359	-0.71701	-0.53696	-0.52483	-0.34763	0.070662	-0.96568
167.2	-2.48203	-2.52275	-2.84249	-0.87372	-0.81739	-0.72006	-0.54795	-0.57012	-0.0383	0.114363	1.10073
167.3	-2.10935	-2.7227	-2.22762	-0.81122	-0.72523	-0.738	-0.54795	-0.47478	-0.45163	-1.74257	1.72182
167.4	-1.41331	-2.38286	-1.81197	-0.7768	-0.73304	-0.76303	-0.47446	-0.40923	-2.05625	-1.73171	2.04994
167.5	-1.09141	-1.76176	-1.45735	-0.72834	-0.74476	-0.88498	-0.32139	0.082959	-1.26486	0.3972	2.29518
167.6	-0.85081	-1.33134	-1.17379	-0.69013	-0.71351	-0.73178	-0.07993	-0.38884	0.88516	1.50194	2.49758
167.7	-0.68199	-1.12346	-0.95418	-0.7182	-0.70484	-0.34982	-1.04013	-1.87407	1.5906	1.96751	2.59828
167.8	-0.63511	-1.06486	-0.82137	-0.8432	-0.7057	-0.31076	-2.15964	-1.32952	1.95547	2.27305	2.81862
167.9	-0.79063	-0.98601	-0.76363	-0.26581	-0.7306	-1.55136	-0.98691	0.796216	2.11172	2.49803	2.96547
168	-0.80162	-0.9063	-0.78316	-0.3581	-0.39466	-2.35519	0.838771	1.55403	2.29995	2.666	3.08266
168.1	-0.80162	-0.89616	-0.79012	-1.77448	-0.30799	-0.70285	1.59658	1.94001	2.46719	2.8535	3.21157
168.2	-0.82505	-0.87114	-0.77608	-2.39167	-1.61427	0.895543	1.93728	2.23372	2.67813	3.00108	3.31703
168.3	-0.75865	-0.8344	-0.73629	-0.71271	-2.20875	1.48539	2.1763	2.39155	2.85782	3.0941	3.42409
168.4	-0.79454	-0.82817	-0.79488	0.865415	-0.5713	1.77677	2.34658	2.52278	3.0375	3.19017	3.57411
168.5	-0.53514	-0.87346	-0.59175	1.3045	0.846669	2.02994	2.4888	2.69465	3.17654	3.28233	3.67641
168.6	-0.29136	-0.91875	-0.23152	1.6568	1.38732	2.23075	2.70987	2.83687	3.25625	3.37144	3.78115
168.7	-1.98911	-0.50554	-0.50887	1.9638	1.71776	2.4401	2.8638	2.93684	3.36477	3.47374	3.89907
168.8	-2.15	-0.49931	-2.51045	2.18878	1.97167	2.59867	2.95059	3.03376	3.48514	3.60264	3.96865
168.9	-0.1898	-1.72502	-2.11519	2.29193	2.135	2.68229	3.02322	3.10872	3.55618	3.70738	3.76088
169	0.952292	-2.51958	-0.04402	2.47784	2.26696	2.79398	3.09195	3.21504	3.62185	3.80577	2.96242
169.1	1.34145	-0.78361	0.842694	2.60284	2.47875	2.88065	3.20291	3.31184	3.70389	3.88316	1.17958
169.2	1.63283	0.8304	1.33403	2.72784	2.59044	2.96659	3.35049	3.40168	3.77493	4.00108	-1.08995
169.3	1.8594	1.36714	1.67546	2.78253	2.70446	3.05253	3.44351	3.47908	4.12649	4.44249	-1.90245
169.4	1.99294	1.70857	1.8903	2.83258	2.78649	3.21268	3.55362	3.58528	2.91556	2.22923	-2.01414
169.5	2.2344	1.90462	2.03715	2.93097	2.86937	3.32206	3.68338	3.69465	1.17654	0.58702	-2.0095
169.6	2.41323	2.05147	2.24894	3.0794	2.9779	3.41507	3.81851	3.77986	-0.99375	-1.5934	-1.91881
169.7	2.53908	2.09529	2.44426	3.17315	3.0631	3.52054	4.15676	3.6689	-1.85312	-1.91371	-1.83995
169.8	2.62343	2.28975	2.55668	3.25836	3.2279	3.66581	2.04898	1.48298	-2.04843	-1.93642	-1.78453
169.9	2.69839	2.38667	2.63408	3.36456	3.3131	4.15336	0.664577	-0.96465	-2.16562	-1.87148	-1.60875
170	2.7914	2.49373	2.72465	3.55987	3.41234	1.8909	-1.45652	-2.01238	-2.10007	-1.87148	-1.42125
170.1	2.8937	2.57491	2.83098	4.0506	3.55529	0.347081	-2.18149	-2.13652	-2.04685	-1.87392	-1.36961
170.2	2.9844	2.64607	2.92631	1.74823	3.90612	-1.70053	-2.12607	-2.0811	-1.94382	-1.76137	-1.46885
170.3	3.1039	2.76558	3.03325	0.262998	1.47558	-2.26071	-2.28537	-2.05681	-1.76877	-1.55666	-1.64073
170.4	3.17885	2.93428	3.12309	-1.85175	0.068593	-2.47323	-2.29404	-2.04436	-1.60007	-1.26991	-1.99302
170.5	3.27114	3.00459	3.20988	-2.40644	-1.78773	-2.38961	-2.16587	-1.95452	-1.51645	-1.23952	-2.16807
170.6	3.44997	3.05464	3.33403	-2.43463	-2.24549	-2.24972	-2.03147	-1.80144	-1.62888	-1.52858	-2.14073
170.7	3.62185	3.20149	3.41533	-2.33222	-2.34938	-2.20285	-1.84165	-1.61003	-1.72898	-1.74965	-2.00865
170.8	1.4258	3.42891	3.43718	-2.26508	-2.3744	-2.16232	-1.69638	-1.57402	-2.11801	-2.06447	-1.79698
170.9	-0.58518	3.18746	1.11296	-2.23151	-2.31349	-1.91928	-1.60105	-1.68181	-2.39304	-2.22304	-1.6212
171	-2.21324	1.94685	-0.88228	-2.18231	-2.31581	-1.76144	-1.69089	-1.7741	-2.21958	-2.24111	-1.38914
171.1	-2.49766	0.617875	-2.24166	-2.01044	-2.17286	-1.77865	-1.91745	-2.15447	-2.05002	-2.08009	-1.30162
171.2	-2.54844	-1.38676	-2.32295	-1.68622	-1.90492	-1.9349	-2.40024	-2.34905	-1.93125	-1.81606	-1.22508
171.3	-2.47581	-2.30546	-2.43074	-1.61115	-1.50648	-2.15292	-2.57529	-2.28972	-1.75547	-1.54103	-1.09312
171.4	-2.37339	-2.53752	-2.25582	-1.96979	-1.43299	-2.44821	-2.3862	-2.10222	-1.5875	-1.36134	-1.04698
171.5	-2.275	-2.49614	-2.3315	-2.12372	-1.97047	-2.58102	-2.2081	-1.97563	-1.45859	-1.26528	-1.03917
171.6	-2.21568	-2.41093	-2.34798	-2.51972	-2.17445	-2.41928	-2.05808	-1.86077	-1.38913	-1.24574	-1.03599
171.7	-1.97813	-2.33757	-2.24324	-2.73383	-2.43141	-2.25521	-1.94638	-1.73809	-1.22898	-1.22231	-1.01109
[truncated: 130 more rows]

## Sheet: Figure 2C (center) 
Time (s)	Response Units
-28.7	[4C6 TCR] 0.71 µM	[4C6 TCR] 0.71 µM	[4C6 TCR] 1.41 µM	[4C6 TCR] 2.82 µM	[4C6 TCR] 5.65 µM	[4C6 TCR] 11.3 µM	[4C6 TCR] 22.59 µM	[4C6 TCR] 45.19 µM	[4C6 TCR] 90.38 µM	[4C6 TCR] 180.75 µM	[4C6 TCR] 361.5 µM
-28.6	-0.47522	-0.44275	-0.43457	-0.44507	-0.39575	-0.35815	-0.36939	-0.39148	-0.38538	-0.34973	-0.30884
-28.5	-0.4729	-0.45056	-0.44629	-0.44275	-0.37231	-0.35034	-0.36939	-0.39148	-0.38538	-0.34973	-0.30884
-28.4	-0.46191	-0.43494	-0.44788	-0.44507	-0.33875	-0.34644	-0.36939	-0.39148	-0.38538	-0.34192	-0.30884
-28.3	-0.46118	-0.43494	-0.45252	-0.47473	-0.34338	-0.33313	-0.37329	-0.39148	-0.39319	-0.3302	-0.29712
-28.2	-0.45178	-0.43335	-0.44397	-0.48181	-0.35046	-0.33862	-0.39905	-0.39148	-0.40491	-0.3302	-0.27759
-28.1	-0.4635	-0.43494	-0.43298	-0.47083	-0.33875	-0.32849	-0.40064	-0.37976	-0.40491	-0.34192	-0.27759
-28	-0.46191	-0.43262	-0.42676	-0.47241	-0.33716	-0.323	-0.39832	-0.33838	-0.40491	-0.34192	-0.26587
-27.9	-0.45569	-0.43494	-0.43225	-0.47241	-0.33716	-0.33862	-0.38892	-0.37195	-0.40491	-0.34973	-0.25806
-27.8	-0.45569	-0.43335	-0.42285	-0.48413	-0.34729	-0.34876	-0.38892	-0.37427	-0.40491	-0.36145	-0.25806
-27.7	-0.45728	-0.42871	-0.43457	-0.48023	-0.34106	-0.34253	-0.38892	-0.38916	-0.40332	-0.35132	-0.25806
-27.6	-0.47754	-0.44275	-0.4408	-0.47009	-0.34106	-0.34412	-0.38733	-0.37817	-0.40649	-0.27942	-0.25806
-27.5	-0.48694	-0.44275	-0.43457	-0.47083	-0.34106	-0.35034	-0.3811	-0.37195	-0.3971	-0.29736	-0.28772
-27.4	-0.49243	-0.44116	-0.43225	-0.46228	-0.34106	-0.34876	-0.3811	-0.37195	-0.39478	-0.32629	-0.36902
-27.3	-0.48303	-0.43262	-0.42517	-0.4646	-0.34106	-0.34021	-0.3866	-0.38367	-0.3916	-0.34583	-0.35571
-27.2	-0.49475	-0.43494	-0.43225	-0.47083	-0.34656	-0.32849	-0.37561	-0.39307	-0.38306	-0.36145	-0.36035
-27.1	-0.49316	-0.43262	-0.43457	-0.46228	-0.33716	-0.32532	-0.36939	-0.39929	-0.37207	-0.36145	-0.39087
-27	-0.48694	-0.42322	-0.43066	-0.45288	-0.34888	-0.31909	-0.3811	-0.40942	-0.37915	-0.35986	-0.39246
-26.9	-0.48462	-0.42322	-0.41504	-0.4552	-0.34729	-0.32849	-0.3811	-0.4032	-0.38379	-0.35913	-0.40881
-26.8	-0.4729	-0.42163	-0.41504	-0.46228	-0.33875	-0.32532	-0.3811	-0.40869	-0.38538	-0.34973	-0.42761
-26.7	-0.46191	-0.41541	-0.41504	-0.46692	-0.33325	-0.31909	-0.3866	-0.39929	-0.38306	-0.34741	-0.41821
-26.6	-0.45569	-0.42712	-0.41272	-0.474	-0.3551	-0.33081	-0.38892	-0.40942	-0.37207	-0.34973	-0.41663
-26.5	-0.45337	-0.42481	-0.41113	-0.47009	-0.34888	-0.33081	-0.38892	-0.40869	-0.37524	-0.34815	-0.41589
-26.4	-0.44397	-0.41541	-0.41113	-0.45911	-0.34656	-0.3324	-0.38892	-0.41101	-0.36585	-0.34192	-0.40418
-26.3	-0.44238	-0.41382	-0.40955	-0.45056	-0.33716	-0.33704	-0.39124	-0.40869	-0.37134	-0.34192	-0.40259
-26.2	-0.43384	-0.41541	-0.40332	-0.43958	-0.34729	-0.33081	-0.41003	-0.40161	-0.36194	-0.35364	-0.38538
-26.1	-0.42444	-0.41541	-0.401	-0.44275	-0.33875	-0.34021	-0.39832	-0.41101	-0.36035	-0.36145	-0.37683
-26	-0.43225	-0.41541	-0.3916	-0.43335	-0.32935	-0.33081	-0.38733	-0.40869	-0.35413	-0.35913	-0.37524
-25.9	-0.43066	-0.42481	-0.40332	-0.42004	-0.32935	-0.32922	-0.38892	-0.40942	-0.35413	-0.34973	-0.37366
-25.8	-0.43384	-0.41382	-0.40332	-0.42322	-0.33875	-0.33081	-0.3866	-0.40088	-0.36585	-0.34973	-0.37683
-25.7	-0.42444	-0.41309	-0.40173	-0.41223	-0.32935	-0.33081	-0.3772	-0.38989	-0.36353	-0.35205	-0.36743
-25.6	-0.43225	-0.40369	-0.39319	-0.40369	-0.32776	-0.32849	-0.38892	-0.38135	-0.35254	-0.37085	-0.37915
-25.5	-0.43225	-0.4021	-0.38379	-0.39197	-0.32935	-0.31909	-0.38733	-0.37976	-0.35803	-0.35986	-0.37915
-25.4	-0.44238	-0.40759	-0.3822	-0.38879	-0.32935	-0.31909	-0.3811	-0.37817	-0.35571	-0.35132	-0.37683
-25.3	-0.43616	-0.40759	-0.38538	-0.38257	-0.32935	-0.31751	-0.3811	-0.37195	-0.34631	-0.34973	-0.37524
-25.2	-0.44788	-0.40527	-0.37598	-0.38257	-0.32703	-0.31128	-0.3866	-0.38135	-0.34473	-0.34815	-0.37366
-25.1	-0.44324	-0.39587	-0.37988	-0.38025	-0.32935	-0.30896	-0.3772	-0.37195	-0.33618	-0.3396	-0.36743
-25	-0.43066	-0.40369	-0.36426	-0.37085	-0.32544	-0.29956	-0.3772	-0.37195	-0.3346	-0.3302	-0.37683
-24.9	-0.42444	-0.41541	-0.36194	-0.38098	-0.31763	-0.31128	-0.37561	-0.37036	-0.33301	-0.3396	-0.36585
-24.8	-0.42444	-0.41541	-0.35095	-0.37244	-0.31763	-0.30896	-0.36939	-0.37195	-0.32678	-0.3169	-0.35962
-24.7	-0.43225	-0.41309	-0.35645	-0.36926	-0.32776	-0.29797	-0.36707	-0.36963	-0.32446	-0.32239	-0.36743
-24.6	-0.41663	-0.40369	-0.35645	-0.36304	-0.32153	-0.29956	-0.35767	-0.36023	-0.31506	-0.32007	-0.36511
-24.5	-0.42053	-0.40759	-0.35413	-0.37476	-0.31921	-0.29724	-0.35608	-0.35791	-0.31274	-0.30908	-0.35571
-24.4	-0.39478	-0.39978	-0.35254	-0.37244	-0.30981	-0.29797	-0.35925	-0.35864	-0.30176	-0.30286	-0.36585
-24.3	-0.35413	-0.38257	-0.36267	-0.37476	-0.31604	-0.29175	-0.34985	-0.35242	-0.30725	-0.30835	-0.3573
-24.2	-0.35571	-0.37634	-0.35645	-0.37476	-0.3075	-0.28943	-0.35767	-0.35791	-0.30493	-0.29895	-0.3479
-24.1	-0.37207	-0.37012	-0.3479	-0.37244	-0.30981	-0.28003	-0.36707	-0.35632	-0.30335	-0.29895	-0.35181
-24	-0.36353	-0.34119	-0.31348	-0.36536	-0.30981	-0.28784	-0.35767	-0.33911	-0.29944	-0.29895	-0.33618
-23.9	-0.35645	-0.33728	-0.31348	-0.38025	-0.3075	-0.28784	-0.35608	-0.33057	-0.28381	-0.29736	-0.34558
-23.8	-0.36194	-0.33337	-0.3158	-0.36694	-0.30981	-0.28784	-0.35767	-0.32739	-0.29163	-0.30054	-0.3346
-23.7	-0.34241	-0.31543	-0.3291	-0.34351	-0.30981	-0.28784	-0.36939	-0.31885	-0.276	-0.29114	-0.33228
-23.6	-0.32996	-0.30603	-0.32129	-0.30444	-0.31763	-0.29956	-0.36707	-0.32117	-0.27441	-0.29114	-0.32605
-23.5	-0.31348	-0.27869	-0.30335	-0.28491	-0.30823	-0.29797	-0.3678	-0.31885	-0.26587	-0.29736	-0.31665
-23.4	-0.26746	-0.25916	-0.28613	-0.28491	-0.26843	-0.29724	-0.36157	-0.31958	-0.26428	-0.28882	-0.32678
-23.3	-0.24085	-0.31775	-0.25098	-0.28491	-0.25903	-0.28003	-0.36707	-0.31335	-0.26428	-0.27942	-0.31824
-23.2	-0.30884	-0.38098	-0.23926	-0.28491	-0.27075	-0.24255	-0.35217	-0.31885	-0.27368	-0.2771	-0.31665
-23.1	-0.63074	-0.47009	-0.21973	-0.28882	-0.26917	-0.22925	-0.32178	-0.30786	-0.2627	-0.27783	-0.31665
-23	-0.82605	-0.55286	-0.25098	-0.26697	-0.26294	-0.22766	-0.29749	-0.29773	-0.25647	-0.26929	-0.31665
-22.9	-1.00647	-0.67786	-0.33765	-0.23962	-0.2583	-0.21912	-0.29285	-0.28528	-0.25415	-0.25989	-0.31506
-22.8	-1.04321	-0.82007	-0.49243	-0.1615	-0.23792	-0.20972	-0.30689	-0.24927	-0.25098	-0.26611	-0.32056
-22.7	-0.98462	-0.87012	-0.70252	-0.07166	-0.2356	-0.21753	-0.30298	-0.24463	-0.23853	-0.24426	-0.32605
-22.6	-0.8479	-0.82947	-0.82202	-0.07629	-0.21375	-0.19568	-0.28577	-0.25085	-0.2229	-0.24036	-0.31665
-22.5	-0.7323	-0.74036	-0.88306	-0.21301	-0.17859	-0.16675	-0.28272	-0.25867	-0.21191	-0.224	-0.31433
-22.4	-0.66431	-0.62793	-0.8385	-0.58496	-0.07471	-0.12927	-0.23889	-0.25476	-0.20337	-0.18799	-0.30335
-22.3	-0.5885	-0.57007	-0.7135	-0.78723	-0.06921	-0.11206	-0.21082	-0.24927	-0.19238	-0.18335	-0.30103
-22.2	-0.50574	-0.50061	-0.61426	-0.94348	-0.31055	-0.09875	-0.21314	-0.23291	-0.19556	-0.1919	-0.26978
-22.1	-0.41821	-0.41309	-0.56116	-0.96228	-0.50195	-0.15894	-0.22327	-0.19226	-0.18848	-0.2146	-0.27527
-22	-0.35413	-0.31152	-0.49243	-0.85059	-0.74023	-0.27539	-0.29517	-0.15088	-0.1604	-0.21924	-0.26587
-21.9	-0.32837	-0.25684	-0.44629	-0.7334	-0.8645	-0.42529	-0.38184	-0.09619	-0.13306	-0.21692	-0.27368
-21.8	-0.30176	-0.21619	-0.41113	-0.64038	-0.79578	-0.62451	-0.47485	0.00146	-0.12366	-0.19275	-0.25183
-21.7	-0.30725	-0.224	-0.41504	-0.58728	-0.68018	-0.73706	-0.56787	-0.1001	-0.05493	-0.17236	-0.23462
-21.6	-0.3346	-0.23572	-0.41272	-0.50366	-0.56372	-0.79565	-0.70923	-0.41028	0.020874	-0.16773	-0.24243
-21.5	-0.35413	-0.23572	-0.39941	-0.45837	-0.49109	-0.76209	-0.7522	-0.60706	-0.10413	-0.11536	-0.22522
-21.4	-0.36353	-0.24353	-0.3877	-0.44116	-0.44971	-0.64648	-0.73816	-0.76489	-0.43066	-0.15906	-0.23071
-21.3	-0.36035	-0.25525	-0.3783	-0.42944	-0.38635	-0.53552	-0.63428	-0.80713	-0.58386	-0.27393	-0.25415
-21.2	-0.35022	-0.25366	-0.36194	-0.40991	-0.32227	-0.48084	-0.56311	-0.729	-0.73377	-0.4115	-0.3385
-21.1	-0.34631	-0.25293	-0.33069	-0.40137	-0.24731	-0.43628	-0.49988	-0.63294	-0.84705	-0.63562	-0.39319
-21	-0.34399	-0.25757	-0.30725	-0.38879	-0.19812	-0.38318	-0.46082	-0.54541	-0.74243	-0.75598	-0.47913
-20.9	-0.35413	-0.27246	-0.29395	-0.38806	-0.15979	-0.30505	-0.42017	-0.48523	-0.61975	-0.80286	-0.60254
-20.8	-0.35413	-0.26306	-0.30017	-0.36304	-0.1825	-0.23474	-0.39441	-0.41028	-0.56433	-0.75757	-0.70496
-20.7	-0.36035	-0.27478	-0.30335	-0.3396	-0.18713	-0.17065	-0.36707	-0.36255	-0.51428	-0.64197	-0.72522
-20.6	-0.36585	-0.2865	-0.29236	-0.33179	-0.18872	-0.15344	-0.36157	-0.3501	-0.4635	-0.55835	-0.71436
-20.5	-0.36353	-0.29199	-0.29395	-0.33179	-0.19812	-0.16443	-0.34436	-0.34692	-0.41431	-0.49976	-0.60339
-20.4	-0.36585	-0.28101	-0.29163	-0.31384	-0.19104	-0.17847	-0.34753	-0.33838	-0.34168	-0.45911	-0.54871
-20.3	-0.37366	-0.2865	-0.29395	-0.30994	-0.20825	-0.18628	-0.34595	-0.33911	-0.2721	-0.40601	-0.50415
-20.2	-0.37207	-0.29431	-0.29395	-0.31067	-0.21765	-0.17847	-0.32642	-0.33838	-0.21899	-0.38489	-0.46277
-20.1	-0.36743	-0.30371	-0.30017	-0.31226	-0.20667	-0.19019	-0.31238	-0.31335	-0.2096	-0.36768	-0.40259
-20	-0.36975	-0.29431	-0.29163	-0.32166	-0.21216	-0.20972	-0.29517	-0.27356	-0.23535	-0.36694	-0.32605
-19.9	-0.35181	-0.29273	-0.28223	-0.31848	-0.21997	-0.20972	-0.28186	-0.25085	-0.25415	-0.35132	-0.27918
-19.8	-0.35022	-0.28418	-0.28223	-0.31226	-0.21765	-0.21912	-0.25378	-0.2157	-0.25098	-0.30286	-0.24011
-19.7	-0.3291	-0.27087	-0.27832	-0.32166	-0.20667	-0.21594	-0.22876	-0.21179	-0.23694	-0.2771	-0.23071
-19.6	-0.30493	-0.25134	-0.25879	-0.32629	-0.19812	-0.2074	-0.23657	-0.22192	-0.24634	-0.25208	-0.25806
-19.5	-0.30103	-0.2334	-0.25256	-0.33337	-0.18872	-0.20813	-0.21863	-0.22669	-0.24475	-0.23023	-0.26428
-19.4	-0.29163	-0.23181	-0.24158	-0.30835	-0.18713	-0.19959	-0.20764	-0.21802	-0.24475	-0.23645	-0.26587
-19.3	-0.28772	-0.24194	-0.23303	-0.30444	-0.17627	-0.17688	-0.1991	-0.20789	-0.25256	-0.22083	-0.25574
-19.2	-0.27051	-0.2334	-0.22205	-0.30054	-0.15356	-0.18005	-0.1936	-0.17822	-0.23303	-0.21692	-0.24243
-19.1	-0.2721	-0.22009	-0.2135	-0.28259	-0.13635	-0.16675	-0.17566	-0.16492	-0.2135	-0.2052	-0.23621
-19	-0.25256	-0.21069	-0.21423	-0.27319	-0.13953	-0.1488	-0.17639	-0.15942	-0.20337	-0.18726	-0.22522
-18.9	-0.23462	-0.20056	-0.2135	-0.27942	-0.12854	-0.13782	-0.16785	-0.15088	-0.19006	-0.17395	-0.21668
-18.8	-0.22913	-0.18262	-0.2041	-0.26929	-0.12	-0.1355	-0.15686	-0.14148	-0.17212	-0.16846	-0.21118
-18.7	-0.2135	-0.18103	-0.20178	-0.25134	-0.10828	-0.11755	-0.15064	-0.14148	-0.16113	-0.15991	-0.19165
-18.6	-0.2229	-0.16309	-0.20252	-0.25208	-0.09729	-0.11597	-0.14673	-0.14148	-0.16431	-0.14661	-0.17212
-18.5	-0.21191	-0.16541	-0.19629	-0.24353	-0.08875	-0.09644	-0.13428	-0.14148	-0.151	-0.14038	-0.15649
-18.4	-0.20728	-0.17163	-0.19397	-0.23254	-0.08557	-0.08081	-0.11389	-0.14539	-0.13379	-0.13098	-0.16431
-18.3	-0.2135	-0.16541	-0.19238	-0.224	-0.07935	-0.0863	-0.10767	-0.12585	-0.12524	-0.1294	-0.14868
-18.2	-0.2135	-0.16541	-0.2041	-0.22009	-0.07703	-0.07532	-0.11939	-0.11963	-0.11975	-0.11926	-0.14636
-18.1	-0.2135	-0.17481	-0.2041	-0.21301	-0.06763	-0.06909	-0.11939	-0.11023	-0.11353	-0.10754	-0.14087
-18	-0.21191	-0.16541	-0.20252	-0.23413	-0.07935	-0.08081	-0.11939	-0.11023	-0.10413	-0.0896	-0.12134
-17.9	-0.20569	-0.17163	-0.19397	-0.23413	-0.07935	-0.06677	-0.1311	-0.11255	-0.10254	-0.07861	-0.11353
-17.8	-0.20337	-0.16541	-0.18457	-0.23413	-0.08716	-0.06909	-0.13892	-0.13367	-0.10571	-0.08411	-0.0979
-17.7	-0.19397	-0.17481	-0.18298	-0.23413	-0.08557	-0.06909	-0.13892	-0.14148	-0.09631	-0.08569	-0.10962
-17.6	-0.19397	-0.17322	-0.18457	-0.23181	-0.07935	-0.06909	-0.13892	-0.13916	-0.10254	-0.09033	-0.11121
-17.5	-0.2002	-0.1709	-0.18225	-0.22864	-0.08875	-0.08081	-0.13892	-0.12976	-0.09399	-0.08411	-0.12756
-17.4	-0.19165	-0.15991	-0.18457	-0.22241	-0.07935	-0.08862	-0.14832	-0.13989	-0.08459	-0.0896	-0.13696
-17.3	-0.19397	-0.16541	-0.18225	-0.22241	-0.07776	-0.08862	-0.13733	-0.13367	-0.08459	-0.0802	-0.13464
-17.2	-0.19397	-0.16541	-0.17285	-0.22009	-0.06921	-0.08704	-0.13892	-0.13916	-0.08459	-0.0896	-0.13538
-17.1	-0.19238	-0.16541	-0.17127	-0.22241	-0.05981	-0.07849	-0.13892	-0.12195	-0.09631	-0.0802	-0.13464
-17	-0.18384	-0.17481	-0.16113	-0.22241	-0.05981	-0.06909	-0.13892	-0.12195	-0.09473	-0.08643	-0.12524
-16.9	-0.17444	-0.16382	-0.15723	-0.22083	-0.07153	-0.0675	-0.1366	-0.12976	-0.08618	-0.0802	-0.12366
-16.8	-0.17053	-0.16309	-0.16504	-0.21228	-0.07153	-0.06128	-0.1272	-0.12817	-0.07678	-0.0802	-0.11743
-16.7	-0.15491	-0.1521	-0.16272	-0.21301	-0.06921	-0.05896	-0.13733	-0.11963	-0.08459	-0.09192	-0.12915
-16.6	-0.15491	-0.14587	-0.15173	-0.20447	-0.05823	-0.04724	-0.1311	-0.12195	-0.08228	-0.09351	-0.12915
-16.5	-0.15491	-0.14356	-0.15881	-0.19275	-0.05981	-0.03625	-0.12878	-0.11963	-0.07129	-0.09814	-0.12683
-16.4	-0.15491	-0.13416	-0.16504	-0.18335	-0.0575	-0.02771	-0.1178	-0.11023	-0.07678	-0.10132	-0.12524
-16.3	-0.15491	-0.13416	-0.16504	-0.18176	-0.04651	-0.03003	-0.11939	-0.10864	-0.07288	-0.07861	-0.12524
-16.2	-0.15491	-0.13416	-0.16345	-0.17554	-0.04187	-0.03003	-0.11157	-0.10242	-0.05725	-0.07239	-0.12134
-16.1	-0.15491	-0.13257	-0.15723	-0.17712	-0.0481	-0.03003	-0.11707	-0.10242	-0.05884	-0.08179	-0.11743
-16	-0.15491	-0.12634	-0.15723	-0.18176	-0.04651	-0.03003	-0.10767	-0.1001	-0.06348	-0.07239	-0.11511
-15.9	-0.14319	-0.12402	-0.15491	-0.17554	-0.04028	-0.02844	-0.10767	-0.0907	-0.05725	-0.07239	-0.10571
-15.8	-0.14319	-0.11462	-0.15332	-0.18335	-0.04028	-0.0238	-0.10767	-0.0907	-0.05725	-0.0802	-0.10571
-15.7	-0.15649	-0.11462	-0.15332	-0.18335	-0.04028	-0.02844	-0.11939	-0.08911	-0.05725	-0.0802	-0.10571
-15.6	-0.16504	-0.11462	-0.15332	-0.18335	-0.04028	-0.0238	-0.10767	-0.08289	-0.05725	-0.0802	-0.10571
-15.5	-0.17444	-0.12634	-0.15173	-0.17554	-0.04028	-0.02844	-0.11939	-0.08289	-0.05725	-0.07861	-0.10571
-15.4	-0.17444	-0.12634	-0.14551	-0.17554	-0.04028	-0.02222	-0.11707	-0.08289	-0.05725	-0.08411	-0.10571
-15.3	-0.17444	-0.12634	-0.14551	-0.18335	-0.04028	-0.02222	-0.10767	-0.08289	-0.05725	-0.08411	-0.11585
-15.2	-0.17444	-0.12634	-0.15723	-0.18335	-0.04028	-0.0238	-0.10999	-0.08289	-0.05493	-0.08179	-0.10962
-15.1	-0.17212	-0.12634	-0.15723	-0.17554	-0.04187	-0.03003	-0.11939	-0.09229	-0.04553	-0.0802	-0.10962
-15	-0.16272	-0.13416	-0.15723	-0.18335	-0.0481	-0.03003	-0.11939	-0.09851	-0.05334	-0.08252	-0.10962
-14.9	-0.16272	-0.13416	-0.15723	-0.18335	-0.0481	-0.03003	-0.11939	-0.09851	-0.05334	-0.09192	-0.10962
-14.8	-0.17444	-0.14587	-0.16272	-0.18335	-0.0481	-0.03784	-0.1272	-0.09851	-0.06738	-0.09192	-0.10962
-14.7	-0.17444	-0.15369	-0.16504	-0.18335	-0.0481	-0.03003	-0.1272	-0.11023	-0.07678	-0.10132	-0.11743
-14.6	-0.17444	-0.16541	-0.17285	-0.18335	-0.05981	-0.03003	-0.1272	-0.11023	-0.07446	-0.09192	-0.1073
-14.5	-0.17676	-0.16541	-0.18457	-0.18335	-0.05981	-0.03784	-0.13892	-0.11023	-0.06506	-0.09192	-0.10571
-14.4	-0.18616	-0.17322	-0.19629	-0.19275	-0.06604	-0.04956	-0.13892	-0.12195	-0.06506	-0.11145	-0.10571
-14.3	-0.19397	-0.18494	-0.2041	-0.19116	-0.05981	-0.04956	-0.15064	-0.12976	-0.07288	-0.10986	-0.11743
-14.2	-0.20569	-0.18494	-0.21582	-0.18958	-0.07153	-0.05969	-0.15845	-0.1438	-0.08459	-0.11145	-0.12524
-14.1	-0.2135	-0.19666	-0.21814	-0.19666	-0.09106	-0.08081	-0.15845	-0.16101	-0.08459	-0.12317	-0.13928
-14	-0.22131	-0.20215	-0.23303	-0.21069	-0.09265	-0.09253	-0.17017	-0.16101	-0.09631	-0.13648	-0.14868
-13.9	-0.2135	-0.19116	-0.23303	-0.22473	-0.10669	-0.09253	-0.1803	-0.17273	-0.10413	-0.15051	-0.15649
-13.8	-0.2229	-0.19434	-0.22205	-0.23413	-0.10669	-0.10034	-0.1991	-0.18994	-0.11585	-0.16223	-0.16821
-13.7	-0.22131	-0.18335	-0.22363	-0.24194	-0.11841	-0.11206	-0.1897	-0.18286	-0.11585	-0.18176	-0.17603
-13.6	-0.23145	-0.18262	-0.22131	-0.25366	-0.11841	-0.11987	-0.19751	-0.19775	-0.11816	-0.18958	-0.19946
-13.5	-0.23462	-0.17163	-0.22205	-0.24976	-0.12854	-0.12927	-0.20691	-0.19617	-0.13538	-0.20129	-0.20337
-13.4	-0.23303	-0.17481	-0.21582	-0.24585	-0.12781	-0.11597	-0.19592	-0.18054	-0.14478	-0.20752	-0.18543
-13.3	-0.23303	-0.16382	-0.2135	-0.25366	-0.12854	-0.10034	-0.18738	-0.19226	-0.13379	-0.21301	-0.19397
-13.2	-0.24475	-0.16309	-0.22363	-0.25134	-0.12781	-0.10815	-0.18811	-0.19067	-0.13306	-0.21069	-0.18774
-13.1	-0.24475	-0.16541	-0.22363	-0.25208	-0.11682	-0.11829	-0.1897	-0.18994	-0.12134	-0.21069	-0.19714
-13	-0.24866	-0.16541	-0.22363	-0.25134	-0.12231	-0.11206	-0.18738	-0.18054	-0.12207	-0.21924	-0.20728
-12.9	-0.24243	-0.16541	-0.23377	-0.24194	-0.12781	-0.11755	-0.17639	-0.18994	-0.11585	-0.21069	-0.20337
-12.8	-0.23145	-0.16309	-0.23303	-0.25598	-0.11609	-0.11987	-0.17957	-0.17896	-0.12524	-0.20752	-0.19556
-12.7	-0.23071	-0.1521	-0.22205	-0.26538	-0.11682	-0.12219	-0.17566	-0.18054	-0.11816	-0.21069	-0.2096
-12.6	-0.23145	-0.15369	-0.22522	-0.27319	-0.1106	-0.14331	-0.16626	-0.18054	-0.13538	-0.20911	-0.22058
-12.5	-0.2229	-0.16309	-0.21191	-0.28259	-0.11841	-0.14099	-0.17798	-0.18994	-0.14478	-0.22315	-0.24634
-12.4	-0.22363	-0.16382	-0.2041	-0.26929	-0.11841	-0.1394	-0.17798	-0.18054	-0.1416	-0.23023	-0.24243
-12.3	-0.2229	-0.15369	-0.2135	-0.24976	-0.13013	-0.1355	-0.17639	-0.17896	-0.14478	-0.23096	-0.23621
-12.2	-0.2096	-0.14356	-0.20252	-0.23804	-0.13953	-0.12927	-0.17798	-0.17822	-0.13147	-0.23023	-0.23303
-12.1	-0.20178	-0.14197	-0.21191	-0.23413	-0.13635	-0.1261	-0.18738	-0.18054	-0.12207	-0.22864	-0.23621
-12	-0.19006	-0.12402	-0.19397	-0.23023	-0.12781	-0.11755	-0.17639	-0.18677	-0.12293	-0.21851	-0.23071
-11.9	-0.18384	-0.11304	-0.19238	-0.23181	-0.11682	-0.11829	-0.18738	-0.18994	-0.10254	-0.21924	-0.21118
-11.8	-0.17053	-0.11231	-0.18066	-0.22083	-0.12	-0.10974	-0.17639	-0.18054	-0.09241	-0.21069	-0.20728
-11.7	-0.16113	-0.10132	-0.16272	-0.22168	-0.10828	-0.10425	-0.16785	-0.19849	-0.08228	-0.21692	-0.21509
-11.6	-0.15259	-0.10449	-0.15173	-0.20679	-0.1051	-0.09802	-0.16626	-0.18762	-0.08069	-0.19971	-0.20337
-11.5	-0.13928	-0.10132	-0.15332	-0.18958	-0.09497	-0.08704	-0.14832	-0.16492	-0.0752	-0.19898	-0.18543
-11.4	-0.12134	-0.10449	-0.14319	-0.19275	-0.07703	-0.08472	-0.14514	-0.15942	-0.06665	-0.19739	-0.18384
-11.3	-0.11975	-0.09119	-0.13147	-0.17944	-0.07776	-0.07849	-0.13501	-0.15869	-0.06116	-0.17786	-0.17212
-11.2	-0.10254	-0.08728	-0.12988	-0.16931	-0.07703	-0.06519	-0.1311	-0.1571	-0.05493	-0.17163	-0.15259
-11.1	-0.09167	-0.09119	-0.11035	-0.16773	-0.07544	-0.04565	-0.1366	-0.14771	-0.04944	-0.16614	-0.14478
-11	-0.0791	-0.07324	-0.10095	-0.15051	-0.06921	-0.02771	-0.12561	-0.15088	-0.03223	-0.14893	-0.12293
-10.9	-0.08228	-0.07166	-0.09082	-0.15369	-0.05823	-0.03394	-0.1272	-0.13757	-0.0354	-0.14978	-0.10413
-10.8	-0.06897	-0.06226	-0.07056	-0.14819	-0.0575	-0.01672	-0.10925	-0.13135	-0.02368	-0.1294	-0.09326
-10.7	-0.06348	-0.05371	-0.06189	-0.12866	-0.04419	-0.01831	-0.09595	-0.12585	-0.01819	-0.12708	-0.08459
-10.6	-0.05493	-0.04199	-0.05334	-0.10913	-0.04028	-0.000366	-0.08582	-0.10864	-0.01038	-0.10754	-0.08228
-10.5	-0.05176	-0.03101	-0.04785	-0.10913	-0.04419	0.00513	-0.07251	-0.1095	0.00916	-0.0896	-0.07446
-10.4	-0.05493	-0.02087	-0.03064	-0.09119	-0.02698	0.011353	-0.06702	-0.08521	0.020874	-0.08801	-0.06665
-10.3	-0.04163	-0.01465	-0.01978	-0.08801	-0.01843	0.022339	-0.05847	-0.06885	0.0271	-0.06848	-0.05652
-10.2	-0.03149	-0.00525	-0.00879	-0.06934	-0.01843	0.030884	-0.05298	-0.06726	0.038086	-0.05835	-0.05493
-10.1	-0.02051	-0.00366	0.00842	-0.04663	-0.01526	0.036377	-0.03503	-0.05554	0.036499	-0.05676	-0.04321
-10	-0.01196	0.00488	0.018555	-0.04114	-0.01843	0.053589	-0.03577	-0.04932	0.046631	-0.03723	-0.0354
-9.9	-0.000977	0.016602	0.036499	-0.03101	-0.00745	0.052734	-0.02563	-0.03601	0.059937	-0.0177	-0.02136
-9.8	0.00757	0.027588	0.035767	-0.01074	-0.00671	0.07312	-0.01941	-0.01648	0.067749	-0.00757	-0.00415
-9.7	0.020874	0.029907	0.046631	0.00415	-0.00745	0.083252	-0.0061	-0.00708	0.085693	0.00574	0.013794
-9.6	0.036499	0.047852	0.067017	0.021362	0.00342	0.089478	0.00952	-0.01025	0.079468	0.01355	0.02478
-9.5	0.036499	0.058838	0.067749	0.019775	0.012085	0.102783	0.00562	0.00305	0.09668	0.033081	0.0271
-9.4	0.038818	0.067383	0.077148	0.03772	0.014404	0.119995	0.025147	0.010864	0.097412	0.040894	0.035645
-9.3	0.048218	0.076782	0.077148	0.048706	0.032349	0.120728	0.043091	0.028809	0.098999	0.058838	0.05835
-9.2	0.048218	0.076782	0.078735	0.057251	0.031616	0.132446	0.054077	0.034302	0.11853	0.072144	0.063843
-9.1	0.049805	0.06665	0.08728	0.06897	0.040161	0.131714	0.062622	0.049927	0.138062	0.089356	0.072388
-9	0.05603	0.075195	0.09668	0.079956	0.053467	0.140259	0.064209	0.053833	0.153687	0.090088	0.075562
-8.9	0.05603	0.086914	0.09668	0.086182	0.063599	0.149658	0.082153	0.060059	0.156006	0.101807	0.081787
-8.8	0.05835	0.0979	0.098267	0.074463	0.080811	0.151245	0.09314	0.069458	0.155273	0.112793	0.084106
-8.7	0.067749	0.104126	0.104492	0.076782	0.080811	0.157471	0.091553	0.071045	0.161499	0.119019	0.097412
-8.6	0.069336	0.106445	0.104492	0.087769	0.080811	0.15979	0.093872	0.077271	0.163818	0.109619	0.116943
-8.5	0.075562	0.115845	0.106812	0.093994	0.082398	0.180908	0.112671	0.07959	0.174805	0.120605	0.134888
-8.4	0.075562	0.113525	0.104492	0.096314	0.08313	0.180908	0.121216	0.082764	0.175537	0.12915	0.145874
-8.3	0.073975	0.104126	0.106079	0.1073	0.092529	0.180908	0.132202	0.091309	0.187256	0.140137	0.1427
-8.2	0.067749	0.102539	0.112305	0.113525	0.094116	0.182495	0.140747	0.100708	0.196655	0.146362	0.153687
-8.1	0.067749	0.086182	0.106812	0.113525	0.100342	0.177002	0.150146	0.102295	0.184937	0.148682	0.162231
-8	0.067749	0.086914	0.113892	0.115845	0.100342	0.177002	0.152466	0.108521	0.186523	0.158081	0.17395
-7.9	0.067749	0.096314	0.102905	0.125244	0.100342	0.175415	0.163452	0.11084	0.192749	0.159668	0.184937
-7.8	0.067749	0.096314	0.098267	0.125244	0.102661	0.169189	0.160278	0.120239	0.192749	0.156494	0.191162
-7.7	0.057617	0.088501	0.092773	0.117432	0.112061	0.162964	0.154053	0.120239	0.184937	0.151855	0.18335
-7.6	0.062256	0.088501	0.092773	0.115112	0.100342	0.169189	0.154053	0.110107	0.18335	0.1604	0.185669
-7.5	0.05603	0.076782	0.092773	0.104126	0.100342	0.167603	0.151733	0.118652	0.165405	0.1698	0.184937
-7.4	0.05603	0.074463	0.092773	0.099487	0.100342	0.161377	0.144653	0.125732	0.157593	0.158081	0.191162
-7.3	0.053711	0.065064	0.091187	0.105713	0.092529	0.162964	0.15564	0.116333	0.15918	0.158081	0.191162
-7.2	0.044312	0.065064	0.077148	0.105713	0.094116	0.169189	0.161865	0.116333	0.165405	0.155762	0.18335
-7.1	0.044312	0.065064	0.074829	0.105713	0.100342	0.157471	0.150146	0.118652	0.167725	0.146362	0.18335
-7	0.044312	0.062744	0.06543	0.105713	0.100342	0.155884	0.150146	0.128052	0.177124	0.148682	0.17395
-6.9	0.044312	0.053345	0.053711	0.093994	0.100342	0.149658	0.152466	0.120239	0.166992	0.158081	0.18335
-6.8	0.046631	0.053345	0.053711	0.104126	0.087036	0.149658	0.151733	0.120239	0.173218	0.158081	0.18335
-6.7	0.05603	0.053345	0.053711	0.086182	0.080811	0.147339	0.142334	0.120239	0.173218	0.158081	0.18335
-6.6	0.05603	0.041626	0.052124	0.0979	0.080811	0.130127	0.142334	0.106201	0.163818	0.155762	0.171631
-6.5	0.05603	0.041626	0.045898	0.086182	0.072998	0.130127	0.140747	0.096802	0.155273	0.144775	0.163818
-6.4	0.048218	0.041626	0.047485	0.0979	0.080811	0.130127	0.132202	0.096802	0.134155	0.140137	0.161499
-6.3	0.045898	0.041626	0.053711	0.0979	0.072998	0.130127	0.122803	0.096802	0.134155	0.146362	0.140381
-6.2	0.038818	0.041626	0.052124	0.0979	0.080811	0.118408	0.120483	0.095215	0.134155	0.146362	0.140381
-6.1	0.048218	0.041626	0.047485	0.0979	0.072998	0.120728	0.111084	0.090576	0.134155	0.148682	0.140381
-6	0.036499	0.041626	0.053711	0.0979	0.072998	0.130127	0.099365	0.096802	0.134155	0.158081	0.134888
-5.9	0.036499	0.043945	0.052124	0.086182	0.074585	0.130127	0.099365	0.096802	0.134155	0.150269	0.144287
-5.8	0.036499	0.043213	0.045898	0.083862	0.069092	0.130127	0.099365	0.088989	0.134155	0.150269	0.145874
-5.7	0.036499	0.033814	0.045898	0.074463	0.069092	0.130127	0.099365	0.088989	0.122437	0.13855	0.140381
-5.6	0.036499	0.033814	0.038086	0.074463	0.069092	0.127808	0.099365	0.087402	0.124756	0.13855	0.1427
-5.5	0.036499	0.033814	0.026367	0.074463	0.069092	0.118408	0.101685	0.082764	0.126343	0.126831	0.1521
-5.4	0.036499	0.020508	0.026367	0.072876	0.057373	0.118408	0.108765	0.088989	0.126343	0.126831	0.153687
-5.3	0.03418	0.014282	0.012329	0.078369	0.057373	0.118408	0.099365	0.088989	0.126343	0.126831	0.158325
-5.2	0.02478	0.014282	0.00293	0.06665	0.057373	0.118408	0.099365	0.087402	0.124023	0.119019	0.144287
-5.1	0.016968	0.014282	0.00293	0.07605	0.057373	0.118408	0.087647	0.082764	0.114624	0.119019	0.144287
-5	0.016968	0.011963	0.00293	0.06665	0.057373	0.109009	0.08606	0.087402	0.102905	0.119019	0.132568
-4.9	0.00366	0.000977	-0.00879	0.054932	0.055786	0.102783	0.079834	0.081177	0.102905	0.116699	0.130249
-4.8	-0.00256	-0.01306	-0.03613	0.06665	0.049561	0.091065	0.077515	0.081177	0.095093	0.1073	0.113037
-4.7	-0.00256	-0.02478	-0.03613	0.053345	0.049561	0.079346	0.060303	0.067139	0.083374	0.105713	0.101318
-4.6	-0.00256	-0.03491	-0.04395	0.039307	0.061279	0.069214	0.046997	0.057739	0.075562	0.099487	0.0896
-4.5	-0.02441	-0.05603	-0.04553	0.036987	0.047241	0.048096	0.032959	0.044434	0.073975	0.087769	0.0802
-4.4	-0.04553	-0.06543	-0.0658	0.015869	0.030029	0.038696	0.03064	0.030396	0.053711	0.079956	0.073975
-4.3	-0.04785	-0.08569	-0.0752	0.00574	0.018311	0.018433	0.00793	0.030396	0.036499	0.079956	0.073975
-4.2	-0.06665	-0.11621	-0.07751	-0.01697	0.010498	-0.0105	0.00171	0.016357	0.022461	0.068237	0.059937
-4.1	-0.08691	-0.13648	-0.09631	-0.03333	-0.00281	-0.02063	-0.02014	0.00696	-0.000244	0.065918	0.050537
-4	-0.10571	-0.14587	-0.11658	-0.05603	-0.03088	-0.05347	-0.03735	0.00537	-0.00488	0.047119	0.04895
-3.9	-0.12366	-0.15369	-0.12598	-0.08179	-0.05359	-0.06287	-0.05298	-0.00317	-0.00806	0.029175	0.032593
-3.8	-0.12598	-0.16773	-0.12756	-0.08411	-0.05981	-0.08313	-0.07092	-0.01257	-0.0166	0.026856	0.021606
-3.7	-0.13696	-0.17712	-0.13611	-0.09741	-0.06995	-0.09412	-0.08191	-0.01416	-0.03772	0.00964	0.013062
-3.6	-0.15723	-0.17871	-0.13379	-0.12476	-0.08167	-0.10815	-0.09045	-0.03052	-0.04712	-0.00208	0.00134
-3.5	-0.16663	-0.18335	-0.13538	-0.12866	-0.09265	-0.11047	-0.09985	-0.03442	-0.04785	-0.00366	-0.02136
-3.4	-0.15491	-0.17712	-0.14002	-0.14661	-0.11292	-0.13159	-0.10144	-0.04382	-0.05884	-0.01221	-0.01978
-3.3	-0.15259	-0.17712	-0.1471	-0.1615	-0.1239	-0.14099	-0.10767	-0.04773	-0.06506	-0.02161	-0.04944
-3.2	-0.15723	-0.18494	-0.15564	-0.16382	-0.13013	-0.16126	-0.1178	-0.06335	-0.06738	-0.02319	-0.06665
-3.1	-0.17444	-0.19434	-0.16272	-0.17163	-0.13635	-0.18005	-0.12097	-0.07117	-0.08228	-0.04346	-0.07837
-3	-0.17444	-0.18494	-0.15173	-0.17395	-0.1239	-0.17065	-0.14124	-0.08447	-0.08459	-0.05286	-0.07837
-2.9	-0.18616	-0.19898	-0.14551	-0.19275	-0.13794	-0.19019	-0.15613	-0.0907	-0.08459	-0.05286	-0.07837
-2.8	-0.17444	-0.20996	-0.15881	-0.18567	-0.14807	-0.198	-0.14514	-0.0907	-0.09082	-0.06067	-0.08618
-2.7	-0.19006	-0.22632	-0.16895	-0.21619	-0.13953	-0.19641	-0.14832	-0.09692	-0.08228	-0.05676	-0.09558
-2.6	-0.21582	-0.24902	-0.18689	-0.23645	-0.14026	-0.20972	-0.14905	-0.10242	-0.08459	-0.05676	-0.08618
-2.5	-0.22681	-0.26697	-0.20801	-0.25757	-0.16296	-0.22302	-0.16003	-0.11572	-0.10254	-0.09424	-0.10022
-2.4	-0.25488	-0.29895	-0.22754	-0.28882	-0.17932	-0.25269	-0.18189	-0.13367	-0.13147	-0.10754	-0.12134
-2.3	-0.2854	-0.32715	-0.24707	-0.32629	-0.20435	-0.29016	-0.20996	-0.1438	-0.15881	-0.13489	-0.14087
-2.2	-0.30566	-0.35681	-0.26733	-0.35913	-0.25513	-0.33313	-0.25378	-0.16724	-0.19788	-0.16846	-0.17444
-2.1	-0.3385	-0.39978	-0.30725	-0.39819	-0.28088	-0.34412	-0.27173	-0.20557	-0.22913	-0.2146	-0.20105
-2	-0.37756	-0.42554	-0.33691	-0.42944	-0.31531	-0.34253	-0.3092	-0.22351	-0.27441	-0.24658	-0.21741
-1.9	-0.3877	-0.42871	-0.35645	-0.44898	-0.33325	-0.35266	-0.3147	-0.25476	-0.30176	-0.28723	-0.26196
-1.8	-0.38306	-0.41382	-0.35486	-0.45288	-0.34338	-0.32459	-0.3186	-0.26331	-0.29944	-0.29504	-0.2721
-1.7	-0.38538	-0.40991	-0.34863	-0.49036	-0.3551	-0.30811	-0.29126	-0.26025	-0.29553	-0.30908	-0.2854
-1.6	-0.38379	-0.39978	-0.33691	-0.48804	-0.34497	-0.29956	-0.27173	-0.25476	-0.31348	-0.31848	-0.30725
-1.5	-0.36975	-0.37634	-0.31738	-0.46069	-0.31604	-0.27612	-0.2561	-0.24536	-0.29944	-0.31458	-0.31043
-1.4	-0.34082	-0.32947	-0.30017	-0.40991	-0.29578	-0.24646	-0.23889	-0.23755	-0.276	-0.28723	-0.28772
-1.3	-0.29871	-0.30603	-0.2721	-0.41382	-0.27856	-0.21594	-0.1936	-0.23523	-0.30725	-0.29187	-0.26428
-1.2	-0.25879	-0.30444	-0.29236	-0.39038	-0.26917	-0.198	-0.15222	-0.24695	-0.30566	-0.32239	-0.26746
-1.1	-0.30335	-0.31152	-0.31348	-0.34741	-0.28638	-0.20972	-0.11939	-0.28442	-0.28772	-0.30444	-0.23462
-1	-0.26428	-0.26306	-0.27832	-0.27087	-0.27234	-0.18469	-0.11157	-0.26416	-0.23462	-0.29895	-0.2135
-0.9	-0.10645	-0.18176	-0.14551	-0.18567	-0.25977	-0.10584	-0.12561	-0.24695	-0.21741	-0.30908	-0.21277
-0.8	0.18103	0.181519	0.27478	-0.13965	-0.20667	0.359863	-0.0249	-0.15393	-0.14941	-0.25989	-0.14636
-0.7	0.535767	0.711914	0.751343	0.445557	0.237061	0.66687	0.575195	0.141357	0.251343	-0.11462	-0.00183
-0.6	0.761475	0.80957	0.892822	0.842407	0.834717	0.886353	0.727539	0.485107	0.603638	0.422974	0.554443
-0.5	0.884155	0.942383	1.00061	0.895508	0.882324	0.998901	0.961914	0.803101	0.802856	0.692505	0.875488
-0.4	0.895874	0.968994	1.00061	1.09399	0.96521	0.981689	1.13135	0.991333	0.952881	0.904907	0.991943
-0.3	0.93103	0.93457	0.959961	1.09009	0.936279	1.00903	1.02515	1.0437	0.959961	1.06274	1.08569
-0.2	0.944336	0.8573	1.02246	1.01746	0.951904	0.962158	1.03918	1.05774	0.890381	1.09485	1.20679
-0.1	0.791992	0.602539	0.695923	0.908081	0.897217	0.798096	1.00098	0.940552	1.23181	1.17761	1.45447
0	0.52478	0.334595	0.419312	0.697144	0.680054	0.991821	0.638428	0.763184	0.747437	1.3573	1.68958
0.1	1.61536	3.20569	3.79041	0.81897	1.04956	15.5762	5.07043	7.43896	13.485	1.41821	2.1615
0.200001	7.33496	10.4916	12.9255	7.95264	12.1332	50.7637	44.7322	79.1078	148.258	80.3472	119.551
0.300001	14.4779	17.6307	22.7849	21.9784	33.8949	90.4653	112.42	206.606	387.705	447.672	747.347
0.400002	20.917	24.1542	31.8177	36.2994	56.3855	127.932	183.143	336.412	626.869	921.16	1588.67
0.5	25.4958	27.1229	37.1061	49.4487	77.5082	156.589	245.996	449.755	822.757	1321.24	2294.26
0.6	23.0724	20.1487	31.4568	56.2502	90.9949	160.713	284.427	525.82	937.069	1605.35	2781.92
0.700001	15.2584	13.4198	23.9694	49.1932	86.5659	148.121	277.837	521.302	894.687	1719.82	2912.34
0.800001	11.5912	10.6229	20.7139	41.9971	78.0073	137.798	251.542	451.52	729.555	1520.33	2447.84
0.900002	10.0607	9.76111	19.8779	38.8846	73.7246	136.56	233.051	386.498	577.072	1121.86	1711.41
1	10.1521	10.0214	20.9264	39.3495	74.9058	142.141	228.386	351.814	485.232	797.31	1134.89
1.1	10.7959	10.7659	23.0413	41.9893	79.9604	151.39	233.997	340.93	441.94	611.169	793.593
1.2	11.7725	12.0823	25.0232	45.894	86.7042	162	244.467	342.812	426.158	522.346	621.013
1.3	13.0287	13.58	27.642	50.1611	94.0652	172.704	256.028	349.127	422.206	485.168	542.526
1.4	14.42	14.7549	30.031	54.5253	101.417	182.572	267.263	356.602	423.027	470.633	508.8
1.5	15.7911	15.869	32.449	59.1018	108.568	192.037	277.678	363.723	425.409	466.025	494.721
1.6	17.1451	17.1698	34.8217	63.4674	115.479	200.794	287.043	370.01	428.327	464.935	489.415
1.7	18.3639	18.3666	37.1975	67.501	122.062	208.922	295.278	375.831	430.937	465.714	487.552
1.8	19.506	19.6331	39.2966	71.4761	128.347	216.168	302.703	380.793	433.573	466.551	487.115
1.9	20.6396	20.8456	41.5006	75.3408	134.259	223.061	309.074	384.803	435.751	467.624	487.361
2	21.8623	22.0299	43.61	79.1307	139.785	229.438	315.227	388.443	437.572	468.728	487.651
2.1	23.0677	23.1744	45.692	82.626	144.82	235.161	320.46	391.608	439.333	469.848	488.289
2.2	24.2084	24.2018	47.653	85.9924	149.693	240.362	325.016	394.435	440.77	470.681	488.536
2.3	25.2764	25.262	49.5709	89.1487	154.477	245.543	329.227	396.937	441.973	471.439	488.903
2.4	26.2631	26.2838	51.4561	92.4628	159.002	250.193	333.014	399.221	443.218	472.192	489.184
2.5	27.2045	27.3502	53.2678	95.5034	163.139	254.358	336.437	401.095	444.255	472.588	489.267
2.6	28.1436	28.3541	55.0756	98.2815	167.051	258.22	339.549	402.801	445.064	473.025	489.023
2.7	29.0834	29.2783	56.8912	101.049	170.942	262.068	342.285	404.332	445.815	473.421	488.839
2.8	30.0498	30.1705	58.3779	103.835	174.547	265.436	344.811	405.621	446.56	473.74	488.379
2.9	30.9935	31.0846	59.9108	106.461	177.938	268.362	347.023	406.854	447.107	473.992	488.268
3	31.8607	31.9479	61.3756	108.832	181.286	271.509	349.138	408.099	447.664	474.248	487.973
3.1	32.7552	32.8369	62.8311	111.219	184.317	274.276	351.083	409.024	448.105	474.501	487.595
3.2	33.6365	33.7034	64.2943	113.506	187.108	276.956	352.881	409.963	448.574	474.516	487.081
3.3	34.4857	34.5869	65.7014	115.735	190	279.215	354.446	410.795	449.066	474.532	486.554
3.4	35.2373	35.401	67.0912	118.029	192.561	281.423	355.98	411.535	449.596	474.587	486.072
3.5	36.0131	36.1744	68.4717	120.063	195.037	283.618	357.431	412.26	449.826	474.671	485.597
3.6	36.7576	36.8893	69.7584	121.91	197.383	285.56	358.531	412.944	450.025	474.604	485.153
3.7	37.5443	37.626	70.9951	123.814	199.62	287.386	359.705	413.573	450.266	474.56	484.798
3.8	38.2529	38.3792	72.292	125.639	201.946	289.147	360.817	414.022	450.511	474.544	484.383
3.9	38.9412	39.0557	73.5029	127.326	203.811	290.761	361.826	414.491	450.73	474.484	483.994
4	39.5951	39.7463	74.6006	129.08	205.739	292.317	362.714	414.938	450.99	474.46	483.511
4.1	40.2646	40.4072	75.7217	130.678	207.569	293.682	363.574	415.414	451.186	474.476	483.076
4.2	40.9529	41.0963	76.792	132.305	209.366	295.005	364.345	415.819	451.342	474.402	482.729
4.3	41.5951	41.7581	77.8014	133.803	211.067	296.24	365.072	416.252	451.512	474.291	482.39
4.4	42.2451	42.3447	78.8115	135.31	212.632	297.411	365.71	416.553	451.648	474.236	482.102
4.5	42.8451	42.8994	79.8444	136.723	214.163	298.62	366.317	416.864	451.768	474.139	481.826
4.6	43.4467	43.4596	80.8506	138.133	215.657	299.739	366.906	417.155	451.851	474.078	481.544
4.7	44.0248	44.0276	81.7725	139.383	217.022	300.693	367.439	417.405	451.985	474.016	481.311
4.8	44.6091	44.5846	82.6217	140.611	218.358	301.585	368.027	417.648	452.151	473.996	481.015
4.9	45.1381	45.1455	83.4623	141.813	219.606	302.433	368.562	417.909	452.258	473.983	480.744
5	45.6576	45.6354	84.3271	143.006	220.745	303.304	369.013	418.137	452.333	473.967	480.517
5.1	46.1771	46.1705	85.167	144.199	221.917	304.186	369.423	418.405	452.411	473.94	480.355
5.2	46.6771	46.7174	86.0045	145.272	222.989	304.9	369.828	418.651	452.501	473.911	480.261
5.3	47.1849	47.2268	86.8037	146.365	224.065	305.479	370.255	418.893	452.589	473.891	480.123
5.4	47.6967	47.6572	87.5146	147.354	225.03	306.103	370.609	419.12	452.71	473.907	480.023
5.5	48.1576	48.1064	88.2045	148.346	226.02	306.692	370.984	419.294	452.786	473.905	479.937
5.6	48.5873	48.5221	88.903	149.319	226.919	307.24	371.316	419.456	452.874	473.872	479.819
5.7	48.9974	48.9205	89.585	150.244	227.85	307.811	371.62	419.616	452.961	473.823	479.766
5.8	49.4365	49.3463	90.2256	151.178	228.655	308.261	371.875	419.762	453.02	473.833	479.782
5.9	49.8646	49.7291	90.874	152.084	229.409	308.725	372.17	419.905	453.093	473.835	479.791
6	50.2576	50.1416	91.5459	152.836	230.153	309.157	372.406	420.059	453.185	473.824	479.765
6.1	50.6459	50.5416	92.1576	153.645	230.844	309.618	372.627	420.194	453.251	473.828	479.758
6.2	51.0381	50.9205	92.7256	154.428	231.571	310.034	372.859	420.305	453.308	473.839	479.654
6.3	51.406	51.3213	93.3092	155.182	232.258	310.454	373.098	420.401	453.37	473.825	479.56
6.4	51.7787	51.6917	93.8568	155.87	232.86	310.88	373.351	420.517	453.425	473.796	479.497
6.5	52.1498	52.0518	94.3678	156.567	233.427	311.246	373.58	420.649	453.458	473.814	479.411
6.6	52.5092	52.4111	94.9271	157.201	234.034	311.611	373.771	420.756	453.503	473.826	479.317
6.7	52.8513	52.7643	95.4576	157.807	234.548	311.978	373.978	420.839	453.542	473.859	479.241
6.8	53.1873	53.1354	95.9467	158.389	235.106	312.322	374.128	420.941	453.583	473.866	479.21
6.9	53.5146	53.4635	96.4092	159.006	235.614	312.62	374.271	421.044	453.664	473.863	479.15
7	53.8513	53.8119	96.9076	159.569	236.128	312.878	374.438	421.142	453.733	473.833	479.112
7.1	54.1888	54.1354	97.3818	160.131	236.624	313.105	374.601	421.243	453.761	473.826	479.081
7.2	54.4919	54.4463	97.8506	160.692	237.077	313.347	374.738	421.343	453.801	473.829	479.042
7.3	54.7904	54.7643	98.3311	161.256	237.566	313.587	374.881	421.412	453.822	473.838	479.06
7.4	55.099	55.0729	98.7803	161.801	238.05	313.849	375.021	421.48	453.866	473.86	479.046
7.5	55.3881	55.3408	99.1904	162.289	238.479	314.06	375.154	421.562	453.874	473.864	479.018
7.6	55.6849	55.6549	99.6162	162.821	238.874	314.297	375.281	421.622	453.929	473.871	479.008
7.7	55.9919	55.9111	100.036	163.34	239.289	314.49	375.4	421.677	453.953	473.867	479.005
7.8	56.281	56.1901	100.431	163.803	239.668	314.682	375.508	421.732	453.983	473.851	479.022
7.9	56.5599	56.4713	100.792	164.199	239.974	314.888	375.635	421.792	454.003	473.837	479.011
8	56.8232	56.751	101.14	164.578	240.298	315.089	375.749	421.842	454.011	473.842	479.034
8.1	57.088	57.0166	101.482	164.949	240.629	315.259	375.842	421.89	454.011	473.841	479.033
8.2	57.3412	57.2815	101.831	165.346	240.913	315.439	375.929	421.929	454.024	473.857	478.999
8.3	57.5912	57.5205	102.151	165.723	241.196	315.579	376.016	421.972	454.048	473.837	478.982
8.4	57.8435	57.751	102.482	166.071	241.497	315.74	376.109	422.024	454.064	473.82	478.947
8.5	58.085	57.9948	102.819	166.421	241.745	315.897	376.18	422.081	454.079	473.808	478.944
8.6	58.2927	58.2643	103.14	166.762	242.017	316.031	376.271	422.141	454.111	473.8	478.922
8.7	58.5115	58.4775	103.44	167.102	242.278	316.198	376.361	422.171	454.138	473.769	478.917
8.8	58.7334	58.6917	103.761	167.442	242.534	316.337	376.449	422.219	454.163	473.783	478.931
8.9	58.9701	58.9174	104.05	167.781	242.753	316.478	376.529	422.253	454.153	473.778	478.915
9	59.1794	59.1198	104.351	168.09	242.984	316.599	376.598	422.29	454.173	473.771	478.913
9.1	59.3998	59.3206	104.628	168.381	243.186	316.726	376.66	422.316	454.18	473.773	478.892
9.2	59.5896	59.5189	104.931	168.699	243.405	316.853	376.738	422.373	454.183	473.772	478.896
9.3	59.7904	59.7112	105.21	168.981	243.626	316.962	376.8	422.409	454.202	473.76	478.926
9.4	59.9701	59.9111	105.447	169.278	243.846	317.079	376.861	422.431	454.206	473.769	478.941
9.5	60.1716	60.108	105.671	169.591	244.063	317.2	376.908	422.473	454.222	473.759	478.968
9.6	60.392	60.2682	105.921	169.852	244.228	317.302	376.98	422.524	454.206	473.738	478.978
9.7	60.6013	60.4323	106.159	170.063	244.385	317.392	377.027	422.542	454.204	473.742	478.997
9.8	60.7513	60.6104	106.378	170.279	244.546	317.479	377.084	422.563	454.184	473.736	479.027
9.9	60.931	60.7822	106.611	170.489	244.702	317.56	377.128	422.569	454.154	473.71	479.035
10	61.0717	60.9401	106.829	170.681	244.872	317.63	377.168	422.571	454.136	473.691	479.079
10.1	61.2201	61.1002	107.021	170.9	245.012	317.708	377.21	422.593	454.081	473.671	479.093
10.2	61.3685	61.2408	107.237	171.108	245.151	317.751	377.25	422.601	454.042	473.61	479.109
10.3	61.5193	61.3776	107.435	171.293	245.285	317.808	377.269	422.569	453.979	473.572	479.173
10.4	61.6514	61.5166	107.632	171.5	245.436	317.861	377.288	422.563	453.915	473.546	479.136
10.5	61.8083	61.6331	107.819	171.678	245.577	317.909	377.309	422.532	453.839	473.462	478.929
10.6	61.931	61.7744	108.019	171.864	245.672	317.95	377.339	422.511	453.733	473.392	478.719
10.7	62.0677	61.9283	108.19	172.051	245.792	317.99	377.348	422.473	453.668	473.274	478.329
10.8	62.2084	62.0713	108.358	172.228	245.907	318.04	377.37	422.448	453.604	473.107	477.851
10.9	62.3162	62.2073	108.521	172.379	246.021	318.06	377.359	422.425	453.534	472.937	477.236
11	62.4193	62.3252	108.698	172.546	246.096	318.097	377.37	422.403	453.478	472.656	476.603
11.1	62.5505	62.4401	108.847	172.717	246.194	318.138	377.388	422.382	453.437	472.347	475.996
11.2	62.681	62.5518	109.019	172.861	246.282	318.189	377.39	422.373	453.372	472.076	475.388
11.3	62.7787	62.6901	109.148	172.989	246.354	318.24	377.399	422.344	453.296	471.771	474.793
11.4	62.8881	62.819	109.29	173.117	246.422	318.286	377.41	422.333	453.214	471.539	474.372
11.5	63.0092	62.9088	109.417	173.231	246.513	318.347	377.416	422.312	453.168	471.359	474.015
11.6	63.1091	63.0377	109.556	173.366	246.604	318.38	377.416	422.292	453.12	471.24	473.772
11.7	63.2006	63.1588	109.679	173.5	246.694	318.419	377.429	422.276	453.073	471.15	473.535
11.8	63.3076	63.251	109.797	173.62	246.763	318.468	377.457	422.262	453.025	471.085	473.355
11.9	63.4083	63.3682	109.908	173.721	246.832	318.497	377.467	422.241	452.999	471.042	473.139
12	63.5303	63.4729	110.03	173.858	246.913	318.548	377.48	422.223	452.979	470.976	473.029
12.1	63.6185	63.5768	110.14	173.973	247.001	318.579	377.486	422.21	452.972	470.924	473.023
12.2	63.7263	63.6768	110.267	174.08	247.051	318.617	377.498	422.206	452.938	470.904	473.011
12.3	63.8271	63.7799	110.37	174.178	247.122	318.661	377.517	422.201	452.915	470.902	473.002
12.4	63.9076	63.876	110.49	174.289	247.206	318.69	377.529	422.201	452.908	470.903	473.082
12.5	64.0154	63.9596	110.61	174.421	247.294	318.72	377.531	422.202	452.908	470.933	473.162
12.6	64.1185	64.0612	110.698	174.51	247.344	318.759	377.545	422.196	452.923	470.96	473.23
12.7	64.2263	64.1565	110.818	174.589	247.392	318.789	377.558	422.204	452.938	470.977	473.316
12.8	64.3217	64.2181	110.921	174.67	247.444	318.802	377.578	422.21	452.947	470.98	473.394
12.9	64.3975	64.2971	111.047	174.749	247.504	318.841	377.599	422.206	452.933	470.99	473.475
13	64.4763	64.376	111.158	174.849	247.56	318.861	377.609	422.212	452.935	470.997	473.586
13.1	64.5795	64.4596	111.269	174.917	247.614	318.892	377.635	422.226	452.944	471.007	473.691
13.2	64.6677	64.5494	111.369	174.991	247.664	318.929	377.649	422.227	452.931	471.028	473.798
13.3	64.7318	64.637	111.46	175.08	247.694	318.95	377.669	422.23	452.925	471.036	473.885
13.4	64.8021	64.7064	111.567	175.159	247.751	318.99	377.674	422.223	452.913	471.041	473.98
13.5	64.8975	64.7799	111.658	175.24	247.803	319.019	377.699	422.232	452.894	471.044	474.072
13.6	64.9591	64.8502	111.761	175.307	247.843	319.05	377.728	422.241	452.883	471.006	474.168
13.7	65.0209	64.926	111.857	175.369	247.866	319.06	377.742	422.23	452.868	471.003	474.267
13.8	65.0795	64.9869	111.94	175.436	247.903	319.091	377.748	422.222	452.863	471	474.359
13.9	65.142	65.058	112.038	175.52	247.94	319.108	377.748	422.187	452.843	470.994	474.443
14	65.2178	65.1487	112.087	175.62	247.973	319.107	377.749	422.184	452.796	470.954	474.519
14.1	65.2966	65.208	112.177	175.682	248.01	319.118	377.767	422.159	452.751	470.955	474.494
14.2	65.349	65.2463	112.249	175.737	248.032	319.117	377.756	422.114	452.687	470.877	474.308
14.3	65.3982	65.3073	112.327	175.81	248.063	319.13	377.756	422.081	452.655	470.837	474.12
14.4	65.4506	65.3643	112.39	175.86	248.085	319.122	377.736	422.012	452.587	470.717	473.693
14.5	65.5209	65.4205	112.46	175.897	248.122	319.122	377.71	421.943	452.461	470.446	473.043
14.6	65.5717	65.4658	112.519	175.93	248.139	319.079	377.697	421.895	452.38	470.119	472.392
14.7	65.6169	65.5065	112.565	175.979	248.153	319.021	377.68	421.831	452.255	469.607	471.636
14.8	65.6498	65.5299	112.589	176.041	248.145	318.982	377.657	421.762	452.126	468.775	470.859
14.9	65.7201	65.5807	112.658	176.057	248.143	318.931	377.629	421.683	451.966	467.74	469.822
15	65.7748	65.6198	112.694	176.071	248.114	318.88	377.572	421.511	451.737	466.716	468.272
15.1	65.8295	65.6588	112.716	176.068	248.094	318.811	377.541	421.366	451.415	465.699	465.967
15.2	65.8373	65.6666	112.722	176.069	248.054	318.632	377.449	421.147	451.022	464.748	462.75
15.3	65.8685	65.6572	112.729	176.03	248.01	318.417	377.258	420.757	450.49	463.543	458.258
15.4	65.8904	65.6917	112.74	176.004	247.975	318.182	377.013	420.476	449.628	462.11	452.849
15.5	65.9232	65.6674	112.722	175.982	247.858	317.948	376.835	420.004	448.654	460.214	446.466
15.6	65.9294	65.6721	112.694	175.971	247.749	317.668	376.625	419.364	447.689	458.276	439.281
15.7	65.9154	65.6533	112.704	175.913	247.644	317.361	376.473	418.705	446.701	456.163	432.038
15.8	65.892	65.6338	112.655	175.889	247.51	317.058	376.482	418.083	445.801	454.142	424.445
15.9	65.9122	65.6276	112.624	175.848	247.393	316.775	376.249	417.494	444.596	451.914	417.171
16	65.9037	65.626	112.586	175.785	247.31	316.519	375.871	416.878	443.43	449.766	410.413
16.1	65.8669	65.5986	112.548	175.739	247.193	316.257	375.279	416.305	442.567	447.759	404.295
16.2	65.8256	65.5674	112.442	175.653	247.064	316.009	374.73	415.586	441.284	445.675	399.12
16.3	65.738	65.4814	112.328	175.491	246.884	315.752	374.09	414.708	439.848	443.751	394.401
16.4	65.6693	65.3916	112.181	175.361	246.608	315.533	373.53	413.67	438.329	441.753	390.569
16.5	65.5583	65.3307	112.091	175.198	246.337	315.336	373.088	412.625	436.833	439.679	387.628
16.6	65.4412	65.251	111.952	175.083	246.062	315.125	372.706	411.88	435.265	437.437	385.744
16.7	65.3217	65.1713	111.802	174.956	245.775	314.934	372.479	411.7	434.794	435.143	384.665
16.8	65.2029	65.2041	111.676	174.846	245.51	314.724	372.281	411.829	434.672	433.036	384.637
16.9	65.113	65.2135	111.671	174.714	245.5	314.524	372.287	412.166	435.352	431.6	385.124
17	65.1638	65.2611	111.771	174.612	245.519	314.384	372.731	412.587	436.34	430.985	385.921
17.1	65.2107	65.3643	111.853	174.659	245.593	314.434	373.209	413.044	437.235	430.457	386.683
17.2	65.2091	65.4401	111.929	174.741	245.66	314.536	373.749	413.543	438.061	429.594	387.959
17.3	65.2872	65.5502	111.994	174.796	245.721	314.662	374.067	414.036	438.814	429.174	390.412
17.4	65.3763	65.6783	112.064	174.91	245.786	314.772	374.397	414.458	439.487	429.196	394.465
17.5	65.4294	65.7627	112.161	175.028	245.857	314.871	374.616	414.785	440.126	429.909	399.972
17.6	65.4802	65.833	112.208	175.114	245.925	315.029	374.759	415.109	440.665	431.402	406.433
17.7	65.5365	65.8776	112.269	175.217	245.96	315.147	374.752	415.419	441.176	433.73	412.307
17.8	65.5568	65.9205	112.288	175.313	245.989	315.243	374.748	415.697	441.69	436.553	416.963
17.9	65.599	65.9736	112.269	175.403	246.001	315.341	374.736	415.97	442.172	439.034	420.792
18	65.6326	65.9713	112.271	175.442	246.038	315.507	374.73	416.244	442.59	441.217	424.086
18.1	65.6537	65.9768	112.292	175.506	246.057	315.707	374.728	416.429	442.945	443.277	427.085
18.2	65.6716	65.9557	112.318	175.503	246.087	315.901	374.732	416.581	443.177	445.087	429.755
18.3	65.6943	65.9017	112.333	175.508	246.104	316.039	374.728	416.734	443.441	446.883	431.64
18.4	65.7084	65.8737	112.345	175.486	246.12	316.203	374.71	416.892	443.676	448.794	432.998
18.5	65.7458	65.8385	112.335	175.432	246.093	316.362	374.719	416.993	443.915	451.182	433.927
18.6	65.7552	65.7838	112.298	175.379	246.069	316.507	374.689	417.073	444.119	453.739	434.624
18.7	65.7279	65.7455	112.258	175.291	246.018	316.659	374.656	417.134	444.312	456.359	435.362
18.8	65.7068	65.7393	112.228	175.21	245.993	316.736	374.637	417.159	444.474	458.882	436.311
18.9	65.7006	65.7346	112.21	175.11	245.952	316.806	374.64	417.169	444.591	460.95	437.187
19	65.6888	65.7393	112.198	174.996	245.921	316.882	374.611	417.18	444.636	462.936	438.465
19.1	65.6873	65.7236	112.189	174.928	245.86	316.932	374.595	417.198	444.591	464.457	439.723
19.2	65.6592	65.6924	112.137	174.879	245.81	317.001	374.566	417.188	444.558	465.578	439.497
19.3	65.517	65.7275	112.108	174.841	245.731	317.032	374.504	417.089	444.464	465.985	438.519
19.4	65.5443	65.7408	112.036	174.776	245.651	317.05	374.437	417.013	444.43	466.433	438.826
19.5	65.5583	65.719	112.03	174.771	245.61	317.1	374.377	417.075	444.447	466.765	439.204
19.6	65.5677	65.6799	112.036	174.839	245.568	317.128	374.381	417.149	444.413	467.042	438.54
19.7	65.6459	65.6611	112.078	174.854	245.543	317.204	374.39	417.102	444.522	467.347	438.051
19.8	65.6084	65.6979	112.046	175.028	245.552	317.214	374.378	417.266	444.741	467.552	438.869
19.9	65.4388	65.4784	111.89	174.977	245.718	315.541	374.306	417.401	444.433	467.724	440.719
20	62.1061	62.1119	106.985	174.371	243.35	294.554	356.662	406.805	386.895	467.739	419.011
20.1	55.0865	54.9713	97.0271	166.716	228.288	260.372	302.386	329.1	199.095	400.542	4.70288
20.2	49.4232	48.7284	88.4147	153.016	207.628	230.743	246.715	222.58	0.794312	66.369	-788.41
20.3	44.3522	43.2526	81.1764	140.738	190.425	207.005	202.283	132.336	-154.075	-335.034	-1496.39
20.4	42.3591	40.8385	77.8373	130.339	176.772	195.402	171.675	65.6312	-257.912	-656.508	-2016.35
20.5	48.8162	47.4369	85.8912	125.489	172.863	215.1	174.524	38.446	-259.038	-878.514	-2304.53
20.6	57.3053	56.7557	96.9857	135.557	190.653	251.389	234.839	109.548	-45.7089	-923.316	-2076.28
20.7	59.5303	59.2885	100.426	149.633	208.738	271.901	293.809	246.611	210.505	-573.624	-1106.65
20.8	59.5068	59.5127	100.315	154.87	216.143	276.756	320.363	330.619	342.883	-49.9224	-217.378
20.9	58.5631	58.6268	98.874	155.012	216.061	274.322	325.006	359.028	383.383	261.041	225.227
21	57.4264	57.4486	96.8217	152.628	212.879	269.023	321.144	361.411	387.03	377.205	376.534
21.1	56.2256	56.2057	94.6302	149.792	208.449	263.262	314.738	355.691	380.86	403.728	412.418
21.2	54.8857	54.9166	92.4537	146.428	203.796	257.49	308.01	348.233	372.647	402.527	413.915
21.3	53.5889	53.5565	90.3763	143.073	199.557	252.039	301.288	340.394	364.479	394.853	406.822
21.4	52.4255	52.3252	88.4467	140.037	195.288	246.681	294.715	332.896	356.213	385.998	397.578
21.5	51.2982	51.1041	86.567	137.008	191.013	241.229	288.514	325.909	348.357	377.071	388.484
21.6	50.1927	50.0104	84.7943	134.048	187.046	236.418	282.479	318.859	340.804	368.601	379.393
21.7	49.0482	48.9244	83.0599	131.129	183.103	231.389	276.488	311.887	333.563	360.55	370.795
21.8	47.988	47.8502	81.3451	128.538	179.318	226.578	270.678	305.465	326.439	352.772	362.457
21.9	46.9209	46.8385	79.624	125.895	175.532	221.95	265.182	299.022	319.685	344.924	354.547
22	45.963	45.8604	78.0225	123.299	172.044	217.439	259.774	292.797	313.004	337.653	346.797
22.1	45.0654	44.9268	76.5076	120.702	168.57	212.982	254.35	286.824	306.647	330.523	339.437
22.2	44.1638	44.0143	75.0248	118.241	165.202	208.634	249.207	280.957	300.344	323.641	332.296
22.3	43.2927	43.1315	73.4834	115.854	161.816	204.333	244.088	275.078	294.106	316.963	325.281
22.4	42.3724	42.333	71.999	113.547	158.44	200.255	239.086	269.461	287.919	310.376	318.318
22.5	41.4998	41.4948	70.5342	111.329	155.296	196.248	234.069	264.039	282.123	303.896	311.742
22.6	40.6849	40.6713	69.056	109.17	152.276	192.324	229.418	258.746	276.283	297.718	305.294
22.7	39.8724	39.8541	67.6263	107.018	149.308	188.467	224.868	253.498	270.754	291.45	298.914
22.8	39.0662	39.0533	66.2513	104.921	146.407	184.66	220.306	248.377	265.303	285.626	292.823
22.9	38.3217	38.2916	64.96	102.817	143.497	181.019	215.978	243.283	259.933	279.802	286.875
23	37.6013	37.501	63.7529	100.793	140.653	177.38	211.717	238.471	254.537	274.075	280.919
23.1	36.8724	36.7197	62.5342	98.7643	137.866	173.886	207.481	233.81	249.471	268.363	275.03
23.2	36.181	36.0049	61.3256	96.8674	135.195	170.297	203.354	229.155	244.541	262.995	269.564
23.3	35.4802	35.3323	60.1365	94.9541	132.534	167.076	199.346	224.526	239.6	257.739	264.173
23.4	34.7631	34.626	58.9287	93.0682	129.864	163.839	195.352	220.034	234.627	252.467	258.868
23.5	34.0896	33.9323	57.7646	91.1963	127.26	160.613	191.383	215.648	230.047	247.435	253.533
23.6	33.4333	33.3291	56.6849	89.4088	124.782	157.396	187.702	211.314	225.594	242.462	248.275
23.7	32.806	32.7197	55.6279	87.6995	122.351	154.179	183.927	207.095	221.113	237.672	243.321
23.8	32.1716	32.1198	54.5599	86.0042	119.911	151.224	180.334	202.922	216.674	232.982	238.462
23.9	31.556	31.4987	53.5029	84.3268	117.56	148.312	176.822	199.023	212.264	228.288	233.663
24	30.9216	30.8916	52.4935	82.6276	115.278	145.453	173.285	195.117	208.131	223.735	229.02
24.1	30.3021	30.2994	51.4717	80.9362	113.046	142.584	169.719	191.258	203.949	219.246	224.366
24.2	29.7217	29.733	50.4388	79.2675	110.94	139.804	166.581	187.499	199.971	214.915	219.964
24.3	29.1794	29.1783	49.4349	77.9033	108.803	137.105	163.418	183.75	195.951	210.651	215.519
24.4	28.6208	28.608	48.4935	76.4393	106.661	134.462	160.254	180.073	192.105	206.389	211.159
24.5	28.0615	28.04	47.5319	74.9932	104.571	131.894	157.056	176.558	188.328	202.161	206.897
24.6	27.5177	27.5182	46.5615	73.5471	102.444	129.322	153.965	173.072	184.637	198.197	202.876
24.7	26.9912	26.9791	45.7787	72.108	100.54	126.808	150.934	169.742	181.013	194.157	198.834
24.8	26.4701	26.4479	44.917	70.6956	98.6589	124.308	147.987	166.509	177.463	190.413	194.978
24.9	25.9701	25.9283	44.0693	69.3049	96.7878	121.859	145.107	163.236	173.961	186.741	191.151
25	25.4591	25.4502	43.2396	67.9846	94.9191	119.462	142.25	160.126	170.515	183.053	187.29
25.1	24.9623	24.9674	42.4482	66.7432	93.0167	117.242	139.504	156.98	167.225	179.41	183.526
25.2	24.4639	24.4619	41.6224	65.5042	91.2902	115.07	136.842	153.919	164.008	175.807	180.008
25.3	23.9904	23.9932	40.8115	64.2854	89.5808	112.871	134.205	150.869	160.777	172.424	176.444
25.4	23.5225	23.5299	40.0013	63.0533	87.8175	110.743	131.705	147.941	157.635	169.031	172.817
25.5	23.1287	23.0807	39.2725	61.8752	86.1058	108.587	129.186	145.056	154.511	165.647	169.606
25.6	22.7139	22.6721	38.499	60.7448	84.4464	106.437	126.705	142.285	151.547	162.327	166.248
25.7	22.3279	22.2689	37.7513	59.5627	82.7683	104.39	124.274	139.476	148.568	159.264	162.895
25.8	21.9193	21.8424	37.0107	58.4315	81.2355	102.427	121.822	136.763	145.601	156.171	159.524
25.9	21.5092	21.4205	36.3311	57.2822	79.6808	100.468	119.417	134.176	142.846	153.163	156.588
26	21.1068	21.0276	35.6904	56.1565	78.1761	98.5481	117.063	131.595	140.148	150.133	153.585
26.1	20.7084	20.5947	35.0107	55.0549	76.6433	96.6403	114.849	129.12	137.484	147.214	150.555
26.2	20.338	20.2291	34.3193	54.0221	75.1987	94.7981	112.693	126.698	134.806	144.25	147.614
26.3	19.9404	19.858	33.6693	53.0416	73.7972	92.9176	110.522	124.242	132.211	141.264	144.791
26.4	19.5388	19.4697	33.0889	52.051	72.4152	91.1754	108.394	121.861	129.592	138.641	141.997
26.5	19.1693	19.1198	32.4482	51.0706	71.0964	89.4918	106.249	119.456	127.082	135.942	139.174
26.6	18.8021	18.7471	31.7998	50.1112	69.7745	87.8293	104.193	117.154	124.629	133.317	136.477
26.7	18.4584	18.3893	31.1787	49.1823	68.4152	86.2301	102.293	114.93	122.242	130.75	133.754
26.8	18.1107	18.0612	30.6068	48.2307	67.0964	84.6184	100.365	112.751	119.926	128.253	131.11
26.9	17.7771	17.7268	30.0381	47.3307	65.8285	83.009	98.4689	110.552	117.613	125.77	128.561
27	17.4388	17.3893	29.4935	46.483	64.5753	81.4567	96.5603	108.461	115.363	123.35	126.075
27.1	17.1084	17.0775	28.9404	45.6034	63.3058	79.8879	94.7329	106.396	113.129	120.908	123.567
27.2	16.7872	16.7581	28.3483	44.7698	62.1785	78.4114	93.0306	104.378	110.911	118.608	121.097
27.3	16.5013	16.4401	27.8271	43.9205	61.0558	76.8942	91.2915	102.339	108.729	116.289	118.64
27.4	16.2006	16.1377	27.3474	43.0784	59.9379	75.4192	89.572	100.339	106.611	114.086	116.469
27.5	15.8959	15.8284	26.8701	42.2565	58.8448	73.9957	87.9103	98.4312	104.644	111.889	114.249
27.6	15.5795	15.526	26.3896	41.494	57.7355	72.6184	86.1876	96.5054	102.668	109.739	112.078
27.7	15.2881	15.2572	25.9092	40.7393	56.6433	71.2262	84.5228	94.689	100.734	107.607	109.883
27.8	15.0076	14.9768	25.4209	39.951	55.5691	69.8879	82.9399	92.8976	98.8005	105.506	107.719
27.9	14.7201	14.6963	24.96	39.2018	54.573	68.6246	81.3611	91.1359	96.8998	103.406	105.654
28	14.4568	14.4283	24.5186	38.4901	53.5245	67.316	79.7908	89.3983	95.0388	101.379	103.576
28.1	14.1888	14.1705	24.0576	37.7979	52.4832	66.0793	78.2595	87.7609	93.2474	99.4846	101.518
28.2	13.9287	13.8994	23.6091	37.1034	51.4949	64.8348	76.8165	86.0991	91.4357	97.6057	99.563
28.3	13.6755	13.6487	23.1686	36.3971	50.5558	63.6129	75.4103	84.4624	89.7201	95.7526	97.5763
28.4	13.4177	13.3877	22.7178	35.7229	49.6433	62.3723	73.9587	82.882	88.0583	93.8651	95.6349
28.5	13.1592	13.1487	22.2982	35.0706	48.7159	61.2067	72.5861	81.2616	86.3615	92.0042	93.8013
28.6	12.9388	12.8955	21.8896	34.4401	47.8269	60.0856	71.2205	79.7413	84.7513	90.2174	92.0232
28.7	12.7185	12.6705	21.4912	33.8127	46.905	58.9872	69.8494	78.2632	83.113	88.4924	90.2482
28.8	12.4857	12.4377	21.0873	33.1799	46.0511	57.8691	68.5369	76.7593	81.5193	86.8362	88.5225
28.9	12.2513	12.2041	20.6881	32.551	45.173	56.7958	67.2267	75.2687	79.9662	85.219	86.8435
29	12.0186	11.958	20.2865	31.9221	44.3347	55.7653	65.9884	73.8843	78.4138	83.5549	85.1232
29.1	11.7849	11.7502	19.9092	31.301	43.5363	54.7161	64.8181	72.5187	76.881	81.969	83.4982
29.2	11.5779	11.5361	19.5592	30.719	42.7644	53.6676	63.6368	71.1671	75.4271	80.4143	81.8302
29.3	11.3896	11.3284	19.199	30.1487	41.9777	52.6473	62.4923	69.8726	74.0349	78.8143	80.1748
29.4	11.1794	11.1064	18.8506	29.5986	41.2371	51.6754	61.308	68.5382	72.6654	77.276	78.6505
29.5	10.9795	10.8971	18.5225	29.1018	40.4753	50.816	60.1681	67.2437	71.2982	75.7635	77.1818
29.6	10.7771	10.6783	18.1686	28.5878	39.7332	49.884	59.0486	65.9874	70.0037	74.3229	75.7185
29.7	10.556	10.4948	17.8373	28.0588	38.9832	48.9661	57.9572	64.6968	68.6716	72.8768	74.2325
29.8	10.3607	10.2799	17.4967	27.5393	38.2316	48.0778	56.8588	63.4351	67.3373	71.426	72.8286
29.9	10.1787	10.1182	17.1794	27.04	37.5066	47.2043	55.8048	62.2687	66.0427	70.0706	71.42
30	9.9646	9.93774	16.8678	26.5604	36.8542	46.2747	54.7657	61.1476	64.7849	68.6971	69.9998
30.1	9.79663	9.7666	16.5677	26.0768	36.2136	45.4371	53.7361	60.0483	63.5271	67.3596	68.5981
30.2	9.62012	9.57837	16.249	25.5901	35.5714	44.634	52.7384	58.9757	62.2826	66.1213	67.2693
30.3	9.42554	9.3877	15.9967	25.1307	34.9246	43.8348	51.7299	57.8429	61.142	64.9049	65.9966
30.4	9.22791	9.20728	15.6982	24.6487	34.2957	43.0325	50.7579	56.7788	59.9958	63.705	64.7325
30.5	9.03027	9.03613	15.4154	24.1979	33.6746	42.252	49.8361	55.757	58.8217	62.4729	63.4357
30.6	8.86694	8.86816	15.1381	23.7502	33.073	41.4543	48.9291	54.7437	57.7341	61.301	62.1873
30.7	8.69824	8.70728	14.8818	23.319	32.4816	40.6536	48.0251	53.7163	56.6615	60.1018	61.0099
30.8	8.54663	8.55566	14.5983	22.8909	31.8933	39.8785	47.1251	52.6632	55.5912	58.9159	59.8458
30.9	8.39819	8.40649	14.3451	22.4807	31.323	39.1278	46.2775	51.6281	54.4841	57.762	58.6505
31	8.2373	8.25256	14.1006	22.0885	30.7527	38.4543	45.4493	50.646	53.4451	56.6307	57.4966
31.1	8.09509	8.08691	13.849	21.6643	30.1925	37.7809	44.5892	49.689	52.4451	55.5729	56.4099
31.2	7.93726	7.93774	13.5905	21.3104	29.6355	37.1145	43.7462	48.7374	51.4037	54.4901	55.2974
31.3	7.80762	7.79785	13.3389	20.9283	29.0847	36.4739	42.8986	47.8054	50.4138	53.4495	54.2498
31.4	7.67554	7.67834	13.0951	20.551	28.5652	35.802	42.0955	46.8944	49.5482	52.4003	53.2052
31.5	7.54822	7.54553	12.8678	20.1799	28.0535	35.1536	41.3572	46.046	48.6224	51.387	52.1544
31.6	7.40918	7.40723	12.6263	19.8307	27.5128	34.5325	40.615	45.2257	47.7341	50.401	51.1677
31.7	7.28491	7.27759	12.3873	19.4729	26.9871	33.9043	39.8767	44.3843	46.8513	49.4471	50.1709
31.8	7.14587	7.14551	12.1654	19.1213	26.4949	33.2747	39.1564	43.5757	45.9255	48.4589	49.2263
31.9	7.02478	7.00806	11.9584	18.7792	26.0519	32.663	38.4369	42.7546	45.0537	47.5214	48.2169
32	6.88806	6.86816	11.7584	18.4362	25.5769	32.0637	37.7251	41.9171	44.1622	46.5885	47.2537
32.1	6.76855	6.73853	11.5576	18.0878	25.1472	31.4824	37.0251	41.1147	43.3154	45.6893	46.3068
32.2	6.65601	6.62598	11.3763	17.7705	24.7035	30.9052	36.3572	40.3179	42.4724	44.8401	45.3771
32.3	6.54663	6.49634	11.1748	17.4393	24.2433	30.3254	35.6556	39.5757	41.7013	43.9924	44.5466
32.4	6.42712	6.37366	10.9561	17.108	23.8129	29.7512	34.9829	38.8562	40.9349	43.1581	43.6841
32.5	6.30762	6.25488	10.7686	16.7792	23.3823	29.2434	34.347	38.1733	40.1849	42.2971	42.8044
32.6	6.20447	6.15491	10.567	16.4791	22.9753	28.7129	33.6853	37.4835	39.4232	41.455	41.9692
32.7	6.10913	6.05566	10.3842	16.1698	22.5629	28.177	33.0548	36.8062	38.699	40.6542	41.1224
32.8	5.99744	5.95569	10.1967	15.8776	22.1417	27.6653	32.4548	36.1085	37.9763	39.8674	40.3052
32.9	5.90918	5.84009	10.0107	15.6002	21.7426	27.163	31.9064	35.4468	37.2748	39.0956	39.4841
33	5.78882	5.73535	9.83887	15.3182	21.3331	26.6614	31.3455	34.796	36.531	38.3112	38.6685
33.1	5.69666	5.63538	9.65686	15.0494	20.9363	26.1738	30.7751	34.1343	35.835	37.551	37.9474
33.2	5.58887	5.52991	9.47791	14.7792	20.5636	25.7043	30.2072	33.464	35.1833	36.8182	37.2169
33.3	5.49353	5.42444	9.29822	14.5065	20.1918	25.2161	29.6462	32.8038	34.5521	36.076	36.5099
33.4	5.39819	5.3479	9.12952	14.2424	19.8409	24.7629	29.129	32.1655	33.8787	35.3596	35.7927
33.5	5.2959	5.24707	8.97791	13.9979	19.4753	24.3121	28.5955	31.5929	33.2318	34.6464	35.0568
33.6	5.20679	5.15491	8.8092	13.7565	19.1332	23.8567	28.0681	31.0242	32.6091	33.9612	34.3787
33.7	5.11462	5.02832	8.66541	13.5198	18.7902	23.452	27.5251	30.4429	31.9935	33.369	33.7153
33.8	5.00757	4.93774	8.50684	13.2854	18.4636	23.052	26.9939	29.9015	31.3591	32.7369	33.0529
33.9	4.92871	4.83459	8.37012	13.0494	18.1417	22.634	26.4767	29.3726	30.7615	32.1073	32.4099
34	4.83337	4.74475	8.2467	12.8182	17.8441	22.2324	26.0369	28.839	30.2045	31.469	31.7146
34.1	4.74585	4.66895	8.10681	12.6198	17.5417	21.8348	25.5837	28.3257	29.6224	30.8589	31.0919
34.2	4.65918	4.58069	7.96387	12.4003	17.2433	21.4231	25.1541	27.8054	29.0583	30.2643	30.4669
34.3	4.56384	4.50647	7.81775	12.1783	16.9324	21.0621	24.7048	27.2811	28.5131	29.6682	29.8435
34.4	4.48804	4.41821	7.68811	11.9612	16.6215	20.6848	24.2556	26.7726	27.9818	29.0894	29.2521
34.5	4.40759	4.3252	7.56775	11.7604	16.3409	20.3059	23.8025	26.2648	27.4685	28.5081	28.6544
34.6	4.32715	4.24475	7.42639	11.5487	16.0714	19.9622	23.3853	25.7742	26.931	27.9276	28.0646
34.7	4.24353	4.17603	7.2959	11.3385	15.7933	19.6012	22.976	25.3022	26.4294	27.3776	27.4841
34.8	4.16541	4.10645	7.15759	11.1503	15.5144	19.2356	22.5642	24.8413	25.9076	26.8378	26.924
34.9	4.08337	4.02832	7.0592	10.9674	15.2433	18.884	22.1658	24.3663	25.3904	26.2776	26.363
35	3.99585	3.95569	6.92712	10.7596	14.973	18.5543	21.754	23.9132	24.9014	25.7456	25.8279
35.1	3.93726	3.86743	6.7959	10.569	14.712	18.2161	21.3829	23.4718	24.4161	25.2448	25.313
35.2	3.87793	3.80725	6.67639	10.358	14.4418	17.8934	20.9666	23.0249	23.9349	24.7808	24.8044
35.3	3.82556	3.776	6.55603	10.162	14.212	17.5621	20.5876	22.6069	23.4912	24.2893	24.3068
35.4	3.75525	3.69629	6.45605	9.98694	13.9816	17.2239	20.2166	22.1827	23.031	23.7971	23.8302
35.5	3.67944	3.63696	6.32947	9.79871	13.7214	16.9716	19.865	21.7664	22.5795	23.3596	23.324
35.6	3.6084	3.5752	6.21936	9.64709	13.473	16.6738	19.5134	21.3702	22.1091	22.9104	22.8615
35.7	3.54431	3.51428	6.12634	9.49011	13.2316	16.3762	19.1525	20.9741	21.7302	22.4589	22.4044
35.8	3.48804	3.43774	6.02637	9.32678	13.0105	16.1145	18.8041	20.5835	21.3115	22.0057	21.949
35.9	3.42871	3.37598	5.90527	9.15649	12.7621	15.845	18.4548	20.214	20.9122	21.5784	21.5216
36	3.36694	3.32678	5.78967	8.99243	12.5519	15.5809	18.104	19.8257	20.5303	21.1581	21.0919
36.1	3.30603	3.25879	5.6748	8.83618	12.3324	15.3199	17.7869	19.4656	20.1381	20.7229	20.656
36.2	3.2373	3.20569	5.57556	8.67834	12.1105	15.052	17.4447	19.1124	19.7498	20.287	20.2325
36.3	3.17554	3.14868	5.47559	8.54871	11.8894	14.8004	17.1345	18.7499	19.3802	19.869	19.8224
36.4	3.11462	3.08691	5.3678	8.41663	11.673	14.5247	16.8126	18.407	19.0115	19.4963	19.4044
36.5	3.04431	3.04553	5.2865	8.27136	11.4652	14.2629	16.5056	18.0601	18.6396	19.0956	19.0037
36.6	2.99976	3.00806	5.20605	8.13928	11.2628	14.0231	16.1853	17.7234	18.2888	18.7057	18.5841
36.7	2.94666	2.95801	5.08728	7.99792	11.0551	13.7841	15.8829	17.4077	17.9294	18.355	18.1849
36.8	2.88965	2.91663	5.00061	7.85803	10.8699	13.5442	15.5955	17.0812	17.5623	17.9846	17.8107
36.9	2.84509	2.86743	4.91699	7.71667	10.6613	13.3004	15.3103	16.7554	17.2217	17.6073	17.4318
37	2.79663	2.8252	4.83728	7.59399	10.4847	13.0754	15.0369	16.464	16.8763	17.2346	17.0763
37.1	2.74902	2.78613	4.77637	7.43616	10.2902	12.8427	14.7556	16.1515	16.5333	16.8651	16.7302
37.2	2.69897	2.73853	4.70764	7.3385	10.1019	12.609	14.4744	15.8647	16.2217	16.537	16.3536
37.3	2.66541	2.69397	4.62634	7.22058	9.93079	12.3723	14.2111	15.5538	15.8982	16.2057	16.0138
37.4	2.62634	2.6377	4.56702	7.0885	9.76282	12.152	13.9548	15.2726	15.5896	15.8729	15.6716
37.5	2.56934	2.57678	4.48572	6.95886	9.5824	11.9325	13.7142	14.9937	15.2803	15.5393	15.3419
37.6	2.51538	2.53931	4.40527	6.8385	9.42456	11.7434	13.465	14.7257	14.9802	15.2284	15.0138
37.7	2.47949	2.48535	4.31543	6.73071	9.26831	11.5192	13.254	14.4327	14.6888	14.8964	14.7029
37.8	2.43494	2.42444	4.2467	6.62524	9.09094	11.3137	13.0056	14.1632	14.4021	14.5745	14.3826
37.9	2.38647	2.38147	4.19434	6.51038	8.94177	11.1207	12.7673	13.9015	14.1318	14.2792	14.049
38	2.35913	2.34631	4.10681	6.40027	8.80188	10.9442	12.5345	13.632	13.8396	13.9979	13.7302
38.1	2.31775	2.29553	4.02637	6.29944	8.65271	10.7418	12.3032	13.3702	13.5818	13.705	13.4099
38.2	2.28027	2.24634	3.93884	6.19946	8.49878	10.5536	12.0876	13.121	13.3099	13.4323	13.1232
38.3	2.23804	2.19397	3.85999	6.06042	8.35034	10.3629	11.8744	12.8679	13.0427	13.1362	12.8318
38.4	2.20837	2.15723	3.7959	5.95728	8.21204	10.1708	11.6642	12.6187	12.7904	12.8635	12.5372
38.5	2.16699	2.12366	3.71619	5.8385	8.08472	9.99963	11.4666	12.3741	12.5326	12.5878	12.2419
38.6	2.13416	2.0791	3.66858	5.73853	7.95972	9.84338	11.2556	12.1437	12.2904	12.3049	11.9669
38.7	2.09741	2.04712	3.61621	5.63855	7.82141	9.66296	11.0642	11.8937	12.0505	12.0471	11.6912
38.8	2.05603	2.02832	3.55371	5.54944	7.69177	9.51135	10.8634	11.6827	11.8193	11.787	11.42
38.9	2.02478	1.98694	3.49744	5.45886	7.57141	9.3739	10.6635	11.4507	11.5896	11.5331	11.1544
39	1.99902	1.93774	3.43652	5.35803	7.44409	9.19104	10.4744	11.214	11.3591	11.2753	10.9037
39.1	1.95679	1.92444	3.37952	5.27759	7.29956	9.03406	10.2954	10.9913	11.1498	11.037	10.6489
39.2	1.92712	1.87598	3.33728	5.17834	7.17456	8.87073	10.1049	10.7921	10.8998	10.8049	10.406
39.3	1.88647	1.8479	3.2959	5.09167	7.06909	8.74109	9.91577	10.5812	10.6888	10.5667	10.1443
39.4	1.86853	1.80566	3.24512	5.00806	6.9425	8.6012	9.73999	10.3882	10.4802	10.3237	9.91223
39.5	1.83105	1.78381	3.17639	4.92834	6.82458	8.47229	9.55249	10.1945	10.2904	10.0823	9.68176
39.6	1.79431	1.74634	3.12634	4.86902	6.6925	8.33484	9.37122	10.0148	10.0795	9.86353	9.46069
39.7	1.76929	1.71582	3.07715	4.7854	6.5824	8.18481	9.20483	9.82336	9.87085	9.65417	9.22241
39.8	1.74902	1.69397	3.01697	4.68616	6.46204	8.04028	9.03137	9.64209	9.66931	9.41431	9.00208
39.9	1.70447	1.65723	2.95605	4.61743	6.36206	7.89026	8.86499	9.44446	9.47009	9.19482	8.80054
40	1.67322	1.63696	2.89905	4.52917	6.24255	7.7356	8.72205	9.26477	9.26697	8.99011	8.57007
40.1	1.63647	1.62366	2.86621	4.46741	6.14172	7.63013	8.56421	9.0929	9.07007	8.75415	8.36768
40.2	1.62634	1.59631	2.80603	4.40027	6.03235	7.49341	8.422	8.91321	8.88574	8.56665	8.19116
40.3	1.59668	1.56738	2.75842	4.32678	5.92224	7.38245	8.28528	8.73352	8.70129	8.3667	7.97473
40.4	1.56616	1.54553	2.7334	4.25806	5.83313	7.25281	8.12671	8.57959	8.51855	8.18384	7.79504
40.5	1.5365	1.50647	2.67712	4.17603	5.73474	7.11292	7.98376	8.41321	8.32007	8.00415	7.62085
40.6	1.51855	1.47913	2.63574	4.10022	5.62219	6.98328	7.82434	8.25305	8.14978	7.8042	7.43884
40.7	1.49353	1.47522	2.59827	4.04089	5.53162	6.87073	7.67749	8.09912	7.97241	7.61353	7.24817
40.8	1.4646	1.44397	2.55371	3.97681	5.4425	6.75281	7.52283	7.93274	7.81934	7.43152	7.07007
40.9	1.44666	1.41821	2.51697	3.90649	5.35193	6.64258	7.38293	7.78198	7.62866	7.26587	6.89893
41	1.41772	1.39319	2.47791	3.8385	5.25342	6.53247	7.2439	7.63037	7.46069	7.10339	6.72241
41.1	1.39746	1.37598	2.44983	3.77759	5.19177	6.41296	7.1134	7.49133	7.32715	6.89478	6.54895
41.2	1.37634	1.35413	2.39355	3.70886	5.11047	6.30042	6.96423	7.36243	7.15991	6.75183	6.36072
41.3	1.34509	1.33691	2.35681	3.64478	5.05115	6.20203	6.82983	7.22021	7.00684	6.57446	6.17944
41.4	1.32788	1.31665	2.31702	3.57678	4.96204	6.09338	6.68372	7.07336	6.85681	6.40576	6.03955
41.5	1.30603	1.29553	2.2959	3.52759	4.88159	5.96997	6.57361	6.94214	6.71692	6.24243	5.86853
41.6	1.28027	1.276	2.24744	3.47839	4.80115	5.88403	6.45325	6.80066	6.57947	6.07214	5.69739
41.7	1.25525	1.24707	2.21777	3.41663	4.73938	5.79187	6.32361	6.65308	6.43103	5.91199	5.53101
41.8	1.23804	1.22681	2.16858	3.35571	4.68237	5.67932	6.21106	6.52258	6.30054	5.75415	5.37939
41.9	1.21619	1.2135	2.13806	3.2854	4.60266	5.58325	6.11499	6.3999	6.14978	5.6167	5.22791
42	1.18652	1.19629	2.09668	3.22913	4.5238	5.50122	6.01184	6.27258	6.02637	5.46118	5.05835
42.1	1.17554	1.17444	2.06543	3.17993	4.46362	5.40198	5.89392	6.14368	5.88806	5.31042	4.91614
42.2	1.15759	1.15649	2.02795	3.11121	4.40112	5.3114	5.78296	6.021	5.73804	5.17444	4.7677
42.3	1.13574	1.13538	1.99744	3.06897	4.33313	5.21057	5.68372	5.89368	5.599	5.04639	4.61926
42.4	1.11462	1.11194	1.95605	3.02759	4.24255	5.13403	5.58215	5.78979	5.47791	4.91589	4.47009
42.5	1.10522	1.08691	1.92712	2.99792	4.17297	5.05981	5.48376	5.68115	5.35132	4.80493	4.29895
42.6	1.07556	1.07678	1.91699	2.95728	4.10193	4.97388	5.36499	5.55383	5.23962	4.66431	4.15991
42.7	1.05835	1.04712	1.87952	2.91663	4.02063	4.90356	5.28137	5.44446	5.099	4.53467	4.03491
42.8	1.03809	1.03613	1.85681	2.87915	3.95972	4.81763	5.20093	5.32727	4.97791	4.401	3.88879
42.9	1.02478	1.026	1.82874	2.81665	3.89172	4.72229	5.11499	5.20227	4.87085	4.28467	3.76929
43	0.99585	1.00879	1.80371	2.75964	3.8324	4.66296	5.01343	5.11084	4.75757	4.15259	3.63879
43.1	0.985718	0.988525	1.77869	2.73694	3.78235	4.56995	4.92358	5.02258	4.64978	4.0354	3.5177
43.2	0.959961	0.97522	1.74512	2.68774	3.70972	4.48328	4.85168	4.93274	4.54041	3.92529	3.39978
43.3	0.942749	0.955688	1.70764	2.65649	3.63318	4.42151	4.77283	4.82336	4.45056	3.81274	3.2677
43.4	0.925537	0.926758	1.68262	2.61902	3.58081	4.34338	4.70325	4.7218	4.36072	3.69714	3.15991
43.5	0.915405	0.918213	1.64587	2.56665	3.52063	4.26294	4.61499	4.61865	4.26697	3.59399	3.05676
43.6	0.897461	0.904907	1.63574	2.50647	3.47302	4.1825	4.51501	4.52026	4.15759	3.47681	2.95056
43.7	0.886475	0.887695	1.59827	2.47681	3.43079	4.11292	4.44153	4.42102	4.05603	3.37292	2.83801
43.8	0.876343	0.877563	1.57556	2.42053	3.38159	4.05359	4.35486	4.32959	3.96851	3.26746	2.71692
43.9	0.845093	0.8479	1.55371	2.38074	3.31287	3.99731	4.28137	4.24133	3.89978	3.19556	2.60913
44	0.83728	0.844727	1.52637	2.33618	3.23706	3.94104	4.17358	4.16162	3.79822	3.08386	2.5177
44.1	0.817749	0.834595	1.48572	2.29944	3.18079	3.88171	4.11108	4.07104	3.70837	2.97839	2.40759
44.2	0.80835	0.815063	1.46936	2.27759	3.13391	3.81995	4.02356	3.95068	3.60522	2.89246	2.29895
44.3	0.799805	0.795532	1.44434	2.24011	3.0824	3.75903	3.9447	3.85461	3.49744	2.78308	2.19739
44.4	0.786499	0.783813	1.4248	2.20959	3.03003	3.69031	3.84387	3.79211	3.39978	2.67212	2.11072
44.5	0.766968	0.765869	1.38806	2.18774	2.96204	3.65198	3.76501	3.7124	3.31775	2.58618	2.0083
44.6	0.757568	0.766602	1.37793	2.13855	2.92065	3.6012	3.66028	3.64136	3.23022	2.49402	1.91772
44.7	0.749023	0.75647	1.34827	2.11584	2.86365	3.53406	3.60168	3.56165	3.16931	2.41199	1.82007
44.8	0.74353	0.72522	1.32324	2.07837	2.81909	3.46997	3.53455	3.50928	3.08728	2.32214	1.73804
44.9	0.738037	0.708008	1.30603	2.03699	2.77063	3.40198	3.45483	3.43042	2.99585	2.22449	1.63879
45	0.727905	0.705688	1.28418	2.01819	2.75427	3.34265	3.38293	3.34912	2.89978	2.11121	1.55054
45.1	0.709961	0.686157	1.26624	1.99634	2.73157	3.27856	3.32361	3.27258	2.83728	2.03308	1.46069
45.2	0.706787	0.668213	1.25525	1.95959	2.7019	3.22229	3.26184	3.18274	2.75757	1.94556	1.38879
45.3	0.696655	0.654907	1.2373	1.92993	2.64172	3.15125	3.20251	3.11865	2.68103	1.88074	1.29663
45.4	0.677124	0.637695	1.21387	1.87915	2.62378	3.11841	3.14075	3.07336	2.61853	1.80103	1.21069
45.5	0.666992	0.635376	1.19666	1.84949	2.57458	3.05042	3.09387	3.00073	2.55994	1.71436	1.14661
45.6	0.667725	0.62915	1.18652	1.81665	2.55188	2.9895	3.02283	2.91943	2.47791	1.64478	1.06848
45.7	0.657593	0.618164	1.16858	1.78772	2.52222	2.94031	2.96265	2.8429	2.40759	1.59167	0.989624
45.8	0.636475	0.615845	1.15759	1.75964	2.48474	2.88794	2.922	2.771	2.33728	1.52136	0.906738
45.9	0.638062	0.596313	1.14905	1.73462	2.42847	2.8512	2.86267	2.69214	2.25757	1.44946	0.829468
46	0.620117	0.586182	1.13574	1.69788	2.39172	2.7926	2.81421	2.62024	2.20056	1.37292	0.7677
46.1	0.614624	0.572876	1.11621	1.67603	2.34253	2.745	2.76965	2.56238	2.13647	1.31433	0.718506
46.2	0.597412	0.567383	1.08728	1.65027	2.29333	2.70825	2.71497	2.50073	2.05212	1.2323	0.650513
46.3	0.595093	0.567383	1.08496	1.61584	2.27063	2.65979	2.66345	2.43896	1.9873	1.1604	0.566162
46.4	0.577148	0.558838	1.07874	1.60571	2.24255	2.6239	2.59937	2.39136	1.92712	1.06592	0.509888
46.5	0.575562	0.545532	1.05371	1.58069	2.20032	2.5481	2.54309	2.31165	1.85522	1.00024	0.448975
46.6	0.566162	0.536133	1.0365	1.56042	2.15894	2.49182	2.49548	2.271	1.79041	0.926025	0.380249
46.7	0.55603	0.53772	1.03418	1.5354	2.12219	2.46997	2.44153	2.21167	1.73804	0.872925	0.29895
46.8	0.536499	0.527588	1.02795	1.51819	2.09412	2.41138	2.42517	2.15771	1.64978	0.814331	0.248169
46.9	0.52478	0.514282	1.01465	1.49792	2.04175	2.35046	2.3634	2.11243	1.61072	0.751831	0.188843
47	0.506836	0.504883	0.997437	1.47681	1.99878	2.31213	2.32434	2.07959	1.5459	0.681519	0.129395
47.1	0.505249	0.50647	0.987305	1.45959	1.96204	2.27856	2.26501	2.02258	1.48645	0.609619	0.046631
47.2	0.49585	0.494751	0.963867	1.44946	1.93237	2.25513	2.21497	1.9812	1.44824	0.554199	-0.02991
47.3	0.497437	0.486938	0.946655	1.4198	1.88318	2.2395	2.16345	1.95068	1.39978	0.502563	-0.08386
47.4	0.487305	0.47522	0.936523	1.40881	1.85034	2.18323	2.12122	1.92493	1.32788	0.462769	-0.13074
47.5	0.473999	0.457275	0.916992	1.40027	1.83313	2.14343	2.08533	1.87805	1.27478	0.404175	-0.19006
47.6	0.4646	0.455688	0.899048	1.37756	1.81287	2.1012	2.02124	1.82178	1.20837	0.341675	-0.25183
47.7	0.466187	0.446289	0.895874	1.36743	1.78003	2.09106	1.98059	1.77026	1.16699	0.302612	-0.31274
47.8	0.448975	0.436157	0.885742	1.35022	1.7511	2.04028	1.95251	1.73975	1.11694	0.2323	-0.36121
47.9	0.448242	0.426025	0.87793	1.34167	1.72302	2.00513	1.91028	1.69446	1.07947	0.173706	-0.41199
48	0.446655	0.426758	0.859985	1.31665	1.70032	1.9895	1.86108	1.64917	1.0271	0.122925	-0.46118
48.1	0.434937	0.424438	0.854492	1.28772	1.67065	1.94031	1.83215	1.59912	0.987305	0.058838	-0.51196
48.2	0.417725	0.404907	0.823242	1.27917	1.63391	1.92151	1.78455	1.55225	0.927124	0.015869	-0.57214
48.3	0.427124	0.395508	0.80603	1.26587	1.60193	1.90198	1.75952	1.51245	0.886475	-0.02551	-0.61975
48.4	0.415405	0.398682	0.807617	1.24866	1.58313	1.88013	1.70325	1.48352	0.829468	-0.08801	-0.65027
48.5	0.397461	0.393188	0.797485	1.22681	1.56128	1.84265	1.68298	1.43896	0.80835	-0.12708	-0.70886
48.6	0.398193	0.387695	0.78418	1.20728	1.54333	1.81213	1.65015	1.38977	0.759155	-0.17786	-0.76038
48.7	0.395874	0.386963	0.766968	1.18933	1.52063	1.79187	1.59387	1.34058	0.698242	-0.21692	-0.80493
48.8	0.389648	0.385376	0.756836	1.16663	1.49255	1.75903	1.56189	1.29053	0.645874	-0.27942	-0.84168
48.9	0.384155	0.375977	0.745117	1.15649	1.47925	1.72229	1.53137	1.25305	0.605225	-0.29895	-0.89478
49	0.374756	0.377563	0.727173	1.13855	1.45032	1.69421	1.48218	1.2124	0.546631	-0.33728	-0.93152
49.1	0.376343	0.365845	0.713867	1.12756	1.43237	1.67151	1.4447	1.17261	0.499023	-0.39661	-0.99011
49.2	0.364624	0.355713	0.694336	1.11743	1.41125	1.64966	1.41028	1.15149	0.438843	-0.43567	-1.01038
49.3	0.359131	0.356445	0.684937	1.10022	1.40271	1.6145	1.39465	1.11865	0.394287	-0.48645	-1.04089
49.4	0.358398	0.365845	0.674805	1.09167	1.38159	1.59888	1.35486	1.08118	0.366211	-0.52551	-1.08228
49.5	0.364624	0.3479	0.669312	1.06665	1.35266	1.58167	1.32434	1.03979	0.33728	-0.56848	-1.16199
49.6	0.359131	0.354126	0.65686	1.05725	1.34253	1.54028	1.29077	0.989746	0.304443	-0.60754	-1.19165
49.7	0.358398	0.344727	0.655273	1.03931	1.32458	1.52234	1.26501	0.963989	0.259155	-0.63879	-1.23462
49.8	0.356812	0.346313	0.645874	1.01587	1.3136	1.50122	1.24231	0.919434	0.227905	-0.68884	-1.27136
49.9	0.347412	0.334595	0.637329	0.997925	1.29175	1.47229	1.21265	0.891357	0.206787	-0.7052	-1.32056
50	0.356812	0.329102	0.645874	0.996338	1.2738	1.46375	1.1947	0.868652	0.169312	-0.75598	-1.37134
50.1	0.34668	0.326782	0.647461	0.976807	1.26282	1.44104	1.16028	0.842896	0.14978	-0.78723	-1.4198
50.2	0.345093	0.328369	0.629517	0.959595	1.24255	1.41919	1.13293	0.819458	0.116943	-0.82629	-1.44397
50.3	0.335693	0.315063	0.624023	0.945557	1.22925	1.39343	1.10486	0.784302	0.098999	-0.83801	-1.50183
50.4	0.33728	0.317383	0.604492	0.927612	1.21204	1.37073	1.07983	0.768677	0.077148	-0.87476	-1.54321
50.5	0.327148	0.31665	0.595093	0.928345	1.1925	1.36292	1.05481	0.731934	0.046631	-0.89661	-1.58228
50.6	0.335693	0.315063	0.59668	0.918213	1.18237	1.34106	1.03455	0.703857	0.028687	-0.93018	-1.59167
50.7	0.33728	0.305664	0.58728	0.901001	1.17224	1.31531	1.01184	0.669434	-0.00256	-0.97009	-1.63306
50.8	0.325562	0.308838	0.590454	0.900269	1.17297	1.2981	1.0033	0.641357	-0.02368	-0.99426	-1.66272
50.9	0.325562	0.315063	0.584961	0.886963	1.15112	1.27307	0.972778	0.61084	-0.04944	-1.02393	-1.70496
51	0.316162	0.305664	0.567749	0.877563	1.13318	1.25281	0.962646	0.590576	-0.08301	-1.05994	-1.7229
51.1	0.317749	0.303345	0.56543	0.867432	1.12219	1.22229	0.932983	0.560059	-0.12366	-1.07629	-1.7323
51.2	0.307617	0.295532	0.559204	0.849487	1.11206	1.20044	0.902466	0.542114	-0.14246	-1.11536	-1.76196
51.3	0.30603	0.297852	0.553711	0.843994	1.09412	1.1825	0.882935	0.532715	-0.151	-1.15833	-1.77136
51.4	0.30835	0.297119	0.55603	0.838501	1.08313	1.17151	0.87439	0.49292	-0.16113	-1.17786	-1.80103
51.5	0.30603	0.295532	0.557617	0.828369	1.0824	1.14966	0.849365	0.470215	-0.18225	-1.2146	-1.82214
51.6	0.298218	0.295532	0.545898	0.81665	1.06909	1.13171	0.832153	0.46167	-0.19556	-1.22473	-1.8385
51.7	0.288086	0.286133	0.539673	0.810425	1.05188	1.10901	0.804077	0.419434	-0.22131	-1.24817	-1.87524
51.8	0.294312	0.276001	0.53418	0.799438	1.04175	1.1012	0.781372	0.403076	-0.24085	-1.2677	-1.90649
51.9	0.27478	0.277588	0.52478	0.797119	1.03235	1.08484	0.772827	0.368652	-0.25415	-1.29895	-1.93152
52	0.2771	0.276001	0.526367	0.779175	1.0238	1.06763	0.750122	0.352295	-0.29163	-1.33801	-1.96509
52.1	0.27478	0.266602	0.508423	0.776001	1.01282	1.0426	0.732178	0.331909	-0.31116	-1.34973	-1.9823
52.2	0.266968	0.276001	0.516968	0.777588	1.00427	1.04187	0.702515	0.321045	-0.33228	-1.37085	-1.99243
52.3	0.256836	0.265869	0.514648	0.758057	0.993286	1.02307	0.671997	0.302246	-0.37207	-1.40601	-2.01196
52.4	0.255249	0.266602	0.497437	0.746338	0.992554	1.00903	0.664185	0.281982	-0.401	-1.40674	-2.04321
52.5	0.24585	0.264282	0.508423	0.740845	0.981567	0.981689	0.65564	0.251465	-0.41431	-1.43958	-2.07446
52.6	0.255249	0.258057	0.506836	0.740112	0.973755	0.963745	0.632935	0.233521	-0.44238	-1.46692	-2.10339
52.7	0.249023	0.266602	0.497437	0.726807	0.971436	0.952759	0.62439	0.221802	-0.47131	-1.48804	-2.13306
52.8	0.24585	0.264282	0.496704	0.715088	0.953491	0.940308	0.613403	0.198364	-0.48462	-1.47864	-2.16589
52.9	0.255249	0.266602	0.495117	0.697876	0.940186	0.929321	0.595459	0.169434	-0.50256	-1.50989	-2.19946
53	0.247437	0.276001	0.485718	0.689331	0.922974	0.930908	0.595459	0.153076	-0.5221	-1.5177	-2.19556
53.1	0.238037	0.269775	0.487305	0.683838	0.920654	0.901978	0.582153	0.118652	-0.5354	-1.54041	-2.21509
53.2	0.247437	0.264282	0.477173	0.676025	0.90271	0.891846	0.573608	0.104614	-0.56116	-1.54504	-2.22058
53.3	0.229492	0.264282	0.477905	0.658813	0.903442	0.862183	0.540771	0.102295	-0.59473	-1.56458	-2.23462
53.4	0.235718	0.258789	0.475586	0.656494	0.901123	0.862915	0.52356	0.091309	-0.60571	-1.58801	-2.25183
53.5	0.226318	0.25647	0.465454	0.650269	0.883179	0.852783	0.515015	0.073364	-0.64319	-1.60754	-2.26196
53.6	0.235718	0.246338	0.466187	0.644775	0.880005	0.829346	0.480591	0.071777	-0.66431	-1.61926	-2.28149
53.7	0.227905	0.252563	0.477905	0.625244	0.881592	0.811401	0.472046	0.051514	-0.69238	-1.62476	-2.30493
53.8	0.217773	0.244751	0.475586	0.615845	0.869873	0.800415	0.46106	0.030396	-0.71509	-1.62708	-2.32446
53.9	0.226318	0.233032	0.46936	0.6073	0.851929	0.803589	0.443115	0.020996	-0.74085	-1.64819	-2.35339
54	0.227905	0.235352	0.463867	0.605713	0.850342	0.792603	0.439209	0.000732	-0.75256	-1.66846	-2.37134
54.1	0.216187	0.236938	0.458374	0.596313	0.840942	0.780884	0.421997	-0.02197	-0.76196	-1.68958	-2.40259
54.2	0.217773	0.226807	0.456055	0.586182	0.83313	0.772339	0.413452	-0.03601	-0.77991	-1.70911	-2.41431
54.3	0.2146	0.233032	0.448242	0.588501	0.822998	0.759033	0.402466	-0.04932	-0.77991	-1.71692	-2.43384
54.4	0.216187	0.22522	0.43811	0.578369	0.805054	0.751221	0.393921	-0.05786	-0.80335	-1.74194	-2.45105
54.5	0.216187	0.21582	0.434937	0.568237	0.80188	0.730103	0.371216	-0.08057	-0.82288	-1.74817	-2.46509
54.6	0.198975	0.22522	0.436523	0.56665	0.793335	0.721558	0.362671	-0.08911	-0.83228	-1.7677	-2.4729
54.7	0.209961	0.226807	0.424805	0.557251	0.787842	0.710571	0.351685	-0.11182	-0.8385	-1.78723	-2.50183
54.8	0.216187	0.223633	0.418579	0.547119	0.77063	0.702026	0.341553	-0.11804	-0.85254	-1.81226	-2.51196
54.9	0.204468	0.22522	0.427124	0.540894	0.772217	0.700439	0.312622	-0.12976	-0.87524	-1.82397	-2.52368
55	0.198975	0.227539	0.424805	0.5354	0.762085	0.69104	0.304077	-0.14929	-0.88928	-1.82629	-2.55493
55.1	0.198242	0.22522	0.416992	0.518188	0.751099	0.669189	0.281372	-0.15088	-0.8916	-1.84583	-2.57446
55.2	0.204468	0.218994	0.405273	0.517456	0.762085	0.662964	0.272827	-0.16724	-0.91199	-1.85754	-2.59167
55.3	0.204468	0.213501	0.407593	0.515869	0.751099	0.651978	0.261841	-0.18994	-0.90881	-1.87708	-2.59399
55.4	0.196655	0.208008	0.399048	0.50647	0.748779	0.644165	0.253296	-0.20007	-0.92285	-1.87708	-2.61121
55.5	0.198975	0.205688	0.405273	0.510376	0.743286	0.631714	0.24231	-0.2157	-0.94556	-1.89819	-2.62524
55.6	0.196655	0.207275	0.393555	0.508057	0.740967	0.620728	0.232178	-0.21729	-0.95178	-1.91614	-2.64246
55.7	0.186523	0.205688	0.388062	0.500244	0.723022	0.623901	0.216553	-0.22974	-0.96118	-1.92786	-2.64087
55.8	0.184937	0.196289	0.399048	0.490112	0.723755	0.610596	0.214966	-0.24072	-0.97913	-1.93726	-2.65259
55.9	0.184937	0.19397	0.393555	0.484619	0.721436	0.601196	0.194702	-0.24927	-0.99316	-1.9552	-2.65259
56	0.175537	0.195557	0.388062	0.479126	0.703491	0.580933	0.191528	-0.26025	-1.00415	-1.96692	-2.66431
56.1	0.177124	0.19397	0.385742	0.478394	0.697998	0.579346	0.182983	-0.28052	-1.02209	-1.98645	-2.67371
56.2	0.178711	0.196289	0.37793	0.476807	0.692505	0.569946	0.171997	-0.29932	-1.02441	-1.98645	-2.67212
56.3	0.173218	0.19397	0.366211	0.465088	0.690186	0.561401	0.161865	-0.30786	-1.03308	-1.99817	-2.68384
56.4	0.173218	0.188477	0.356079	0.459595	0.672241	0.548096	0.151733	-0.31885	-1.02991	-1.99976	-2.70105
56.5	0.175537	0.197876	0.354492	0.457275	0.678467	0.538696	0.140747	-0.32898	-1.04395	-2.02783	-2.70337
56.6	0.179443	0.197876	0.345093	0.439331	0.661255	0.530884	0.144653	-0.33289	-1.05334	-2.03723	-2.71509
56.7	0.177124	0.187744	0.34668	0.436157	0.658936	0.534058	0.143921	-0.33838	-1.05493	-2.05054	-2.72058
56.8	0.178711	0.186157	0.348267	0.437744	0.653442	0.528564	0.132935	-0.34692	-1.06116	-2.05676	-2.7229
56.9	0.177124	0.186157	0.345093	0.427612	0.65271	0.511353	0.12439	-0.3501	-1.07288	-2.06848	-2.7229
57	0.167725	0.176758	0.354492	0.428345	0.651123	0.502808	0.111084	-0.35632	-1.08228	-2.07007	-2.73462
57.1	0.178711	0.186157	0.33728	0.426025	0.641724	0.499634	0.101685	-0.36023	-1.09082	-2.08801	-2.75183
57.2	0.184937	0.178345	0.34668	0.428345	0.643311	0.489502	0.09314	-0.36804	-1.11353	-2.08801	-2.74243
57.3	0.173218	0.179932	0.340454	0.429932	0.633179	0.491089	0.082153	-0.36963	-1.11975	-2.09583	-2.75415
57.4	0.175537	0.174438	0.334961	0.4198	0.619873	0.477783	0.081421	-0.37817	-1.13306	-2.10132	-2.76196
57.5	0.177124	0.174438	0.334961	0.414307	0.619873	0.47229	0.070435	-0.38916	-1.151	-2.11768	-2.77368
57.6	0.178711	0.176758	0.325562	0.408813	0.602661	0.469971	0.072022	-0.39929	-1.15332	-2.12866	-2.7854
57.7	0.173218	0.174438	0.334961	0.418213	0.601929	0.452759	0.062622	-0.41492	-1.16272	-2.14661	-2.78467
57.8	0.175537	0.166626	0.328735	0.406494	0.602661	0.463745	0.054077	-0.40942	-1.16431	-2.14661	-2.80334
57.9	0.184937	0.168213	0.323242	0.408081	0.600342	0.450439	0.048584	-0.42041	-1.17053	-2.14661	-2.81042
58	0.177124	0.174438	0.31543	0.408813	0.592529	0.44104	0.043091	-0.42041	-1.18225	-2.14819	-2.80103
58.1	0.166992	0.165039	0.317749	0.408081	0.582397	0.444214	0.044678	-0.42896	-1.17212	-2.16614	-2.81274
58.2	0.173218	0.174438	0.31543	0.406494	0.571411	0.44104	0.040772	-0.42822	-1.18066	-2.16614	-2.82446
58.3	0.167725	0.168213	0.317017	0.397095	0.569092	0.444214	0.034546	-0.43677	-1.18384	-2.16772	-2.82996
58.4	0.165405	0.174438	0.323242	0.398682	0.561279	0.44104	0.031372	-0.45166	-1.19006	-2.17395	-2.82446
58.5	0.165405	0.165039	0.317749	0.400269	0.55188	0.438721	0.02356	-0.44849	-1.19006	-2.17786	-2.83459
58.6	0.156006	0.174438	0.31543	0.397095	0.562866	0.432495	0.022827	-0.45947	-1.18616	-2.18018	-2.85498
58.7	0.166992	0.166626	0.31543	0.394775	0.561279	0.421509	0.02124	-0.46021	-1.2135	-2.18958	-2.86353
58.8	0.165405	0.157227	0.297485	0.386963	0.55188	0.421509	0.013428	-0.47119	-1.20337	-2.19116	-2.86353
58.9	0.165405	0.166626	0.30603	0.389282	0.553467	0.424683	0.02124	-0.479	-1.21191	-2.19897	-2.86353
59	0.156006	0.166626	0.303711	0.380737	0.543335	0.419189	0.011841	-0.47974	-1.22131	-2.21924	-2.87524
59.1	0.157593	0.168213	0.303711	0.389282	0.540161	0.413696	0.00171	-0.49072	-1.2229	-2.23022	-2.88306
59.2	0.15918	0.16272	0.298218	0.386963	0.541748	0.412964	-0.00452	-0.50085	-1.2229	-2.24817	-2.88306
59.3	0.153687	0.165039	0.307617	0.380737	0.541748	0.407471	-0.00769	-0.50708	-1.23145	-2.25049	-2.88464
59.4	0.148193	0.166626	0.297485	0.377563	0.533936	0.401978	-0.01624	-0.51807	-1.24243	-2.25916	-2.89478
59.5	0.157593	0.168213	0.303711	0.386963	0.541748	0.399658	-0.01941	-0.5188	-1.24316	-2.25598	-2.90259
59.6	0.145874	0.16272	0.298218	0.37915	0.530029	0.393433	-0.01782	-0.52747	-1.25256	-2.2583	-2.89478
59.7	0.147461	0.165039	0.295898	0.369019	0.523804	0.390259	-0.02722	-0.5188	-1.25415	-2.2677	-2.90417
59.8	0.145874	0.166626	0.295898	0.365845	0.52063	0.401245	-0.02405	-0.52979	-1.25256	-2.26929	-2.92212
59.9	0.148193	0.166626	0.289673	0.375244	0.518311	0.401978	-0.03894	-0.52661	-1.25647	-2.27551	-2.91431
60	0.145874	0.156494	0.295898	0.369751	0.510498	0.399658	-0.03577	-0.52979	-1.26038	-2.27551	-2.92212
60.1	0.148193	0.165039	0.286499	0.369019	0.501099	0.390259	-0.04126	-0.53601	-1.26196	-2.28101	-2.93384
60.2	0.147461	0.168213	0.28418	0.367432	0.504272	0.393433	-0.04675	-0.53992	-1.26038	-2.28723	-2.93384
60.3	0.145874	0.16272	0.28418	0.369751	0.498779	0.387939	-0.04907	-0.55005	-1.25488	-2.28955	-2.93542
60.4	0.145874	0.16272	0.277954	0.369019	0.498779	0.382446	-0.06702	-0.54932	-1.26587	-2.30054	-2.95337
60.5	0.136475	0.165039	0.272461	0.367432	0.493286	0.380127	-0.06628	-0.54932	-1.26428	-2.31848	-2.95337
60.6	0.139648	0.166626	0.266968	0.358032	0.490967	0.362183	-0.06702	-0.55786	-1.27209	-2.31848	-2.95496
60.7	0.145874	0.166626	0.278687	0.355713	0.490967	0.360596	-0.07019	-0.55945	-1.27368	-2.32007	-2.9729
60.8	0.136475	0.158813	0.276367	0.349487	0.483154	0.351196	-0.0686	-0.56104	-1.27051	-2.32861	-2.96118
60.9	0.145874	0.174438	0.277954	0.358032	0.475342	0.350464	-0.08582	-0.55945	-1.27368	-2.33801	-2.96667
61	0.138062	0.174438	0.276367	0.355713	0.490967	0.351196	-0.08655	-0.56726	-1.28223	-2.3396	-2.98303
61.1	0.139648	0.16272	0.266968	0.349487	0.480835	0.348877	-0.08813	-0.57117	-1.29321	-2.34583	-2.99243
61.2	0.134155	0.165039	0.276367	0.355713	0.479248	0.343384	-0.09985	-0.57507	-1.29163	-2.34741	-2.99634
61.3	0.136475	0.166626	0.277954	0.346313	0.481567	0.352783	-0.10535	-0.57117	-1.29321	-2.35986	-3.00415
61.4	0.145874	0.166626	0.276367	0.355713	0.479248	0.342651	-0.10608	-0.58679	-1.30176	-2.36926	-3.00342
61.5	0.138062	0.158813	0.266968	0.35022	0.471436	0.343384	-0.10925	-0.57117	-1.30493	-2.36926	-3.00256
61.6	0.139648	0.174438	0.276367	0.359619	0.462036	0.342651	-0.10767	-0.58057	-1.30176	-2.37085	-3.01587
61.7	0.136475	0.168213	0.264648	0.349487	0.46521	0.341064	-0.1178	-0.58911	-1.31274	-2.37708	-3.02368
61.8	0.145874	0.174438	0.264648	0.358032	0.459717	0.329346	-0.12878	-0.58838	-1.31116	-2.37866	-3.01514
61.9	0.134155	0.165039	0.258423	0.359619	0.462036	0.319946	-0.11939	-0.5907	-1.31506	-2.37939	-3.01428
62	0.128662	0.174438	0.266968	0.349487	0.463623	0.321533	-0.1366	-0.60864	-1.33069	-2.39038	-3.02368
62.1	0.138062	0.166626	0.264648	0.343994	0.453491	0.311401	-0.13733	-0.61182	-1.32446	-2.39661	-3.02527
62.2	0.126343	0.157227	0.264648	0.346313	0.459717	0.312134	-0.13892	-0.61963	-1.32129	-2.39893	-3.04321
62.3	0.12793	0.166626	0.258423	0.3479	0.442505	0.309814	-0.14832	-0.61804	-1.33459	-2.39978	-3.04321
62.4	0.134155	0.1604	0.264648	0.336182	0.451904	0.303589	-0.14514	-0.63599	-1.35181	-2.39893	-3.04321
62.5	0.128662	0.166626	0.266968	0.337769	0.451904	0.300415	-0.13892	-0.63916	-1.35254	-2.40991	-3.05652
62.6	0.139648	0.157227	0.264648	0.338501	0.441772	0.300415	-0.14832	-0.63989	-1.36353	-2.40674	-3.06274
62.7	0.134155	0.168213	0.264648	0.3479	0.447998	0.302002	-0.14514	-0.6532	-1.36194	-2.42163	-3.06506
62.8	0.136475	0.16272	0.259155	0.337769	0.442505	0.303589	-0.14832	-0.65869	-1.35413	-2.42786	-3.07446
62.9	0.138062	0.157227	0.268555	0.346313	0.440186	0.298096	-0.14673	-0.65942	-1.36194	-2.41772	-3.07373
63	0.139648	0.166626	0.256836	0.3479	0.440186	0.292603	-0.15686	-0.67041	-1.36353	-2.43799	-3.07056
63.1	0.134155	0.168213	0.258423	0.336182	0.436279	0.29187	-0.15064	-0.65942	-1.36035	-2.43958	-3.08228
63.2	0.136475	0.16272	0.256836	0.338501	0.440186	0.290283	-0.16003	-0.65869	-1.37524	-2.44116	-3.08228
63.3	0.147461	0.165039	0.259155	0.329956	0.440186	0.280884	-0.15845	-0.67041	-1.37207	-2.43567	-3.07446
63.4	0.141968	0.174438	0.256836	0.336182	0.430786	0.282471	-0.17017	-0.66724	-1.38306	-2.43018	-3.07605
63.5	0.136475	0.168213	0.258423	0.326782	0.432373	0.272339	-0.17566	-0.67041	-1.38379	-2.44116	-3.08459
63.6	0.145874	0.16272	0.264648	0.328369	0.43396	0.280884	-0.16626	-0.66724	-1.39478	-2.44739	-3.09399
63.7	0.145874	0.165039	0.255249	0.328369	0.428467	0.280151	-0.17639	-0.67273	-1.401	-2.44897	-3.09399
63.8	0.136475	0.174438	0.256836	0.31665	0.422974	0.278564	-0.17566	-0.67822	-1.39478	-2.44971	-3.09558
63.9	0.139648	0.168945	0.256836	0.310425	0.420654	0.269165	-0.17639	-0.67896	-1.40332	-2.46069	-3.09949
64	0.145874	0.178345	0.258423	0.31665	0.422241	0.270752	-0.17017	-0.68213	-1.41431	-2.4552	-3.09631
64.1	0.148193	0.179932	0.25293	0.307251	0.420654	0.259033	-0.17798	-0.67896	-1.41113	-2.44739	-3.10571
64.2	0.145874	0.174438	0.25293	0.31665	0.408936	0.261353	-0.18738	-0.68994	-1.42603	-2.44897	-3.10571
64.3	0.147461	0.176758	0.255249	0.310425	0.408936	0.252808	-0.1897	-0.69226	-1.43616	-2.44971	-3.10498
64.4	0.156006	0.186157	0.256836	0.304932	0.411255	0.259033	-0.19592	-0.68835	-1.44006	-2.44739	-3.10181
64.5	0.157593	0.176025	0.256836	0.307251	0.412842	0.25354	-0.18738	-0.69226	-1.43616	-2.44116	-3.10413
64.6	0.157593	0.182251	0.246704	0.304932	0.401123	0.262939	-0.18811	-0.69775	-1.45337	-2.44739	-3.11353
64.7	0.15918	0.176758	0.25293	0.307251	0.40271	0.252808	-0.18189	-0.70007	-1.44238	-2.44739	-3.10498
64.8	0.153687	0.186157	0.247437	0.310425	0.399536	0.249634	-0.1991	-0.70789	-1.45178	-2.44116	-3.10413
64.9	0.153687	0.187744	0.245117	0.31665	0.401123	0.251221	-0.1897	-0.70007	-1.43384	-2.43567	-3.11353
65	0.156006	0.182251	0.247437	0.307251	0.40271	0.241089	-0.1897	-0.7157	-1.44397	-2.43799	-3.11511
65.1	0.165405	0.18457	0.256836	0.31665	0.399536	0.247314	-0.19519	-0.71179	-1.45178	-2.44116	-3.11353
65.2	0.157593	0.19397	0.246704	0.310425	0.401123	0.239502	-0.19592	-0.71729	-1.45569	-2.44739	-3.11353
65.3	0.157593	0.19397	0.245117	0.31665	0.401123	0.241821	-0.1897	-0.7196	-1.46191	-2.43726	-3.12524
65.4	0.148193	0.187744	0.245117	0.304932	0.391724	0.239502	-0.1991	-0.73755	-1.46509	-2.44971	-3.11353
65.5	0.157593	0.18457	0.245117	0.307251	0.401123	0.234009	-0.19751	-0.74304	-1.4635	-2.45129	-3.11511
65.6	0.145874	0.19397	0.235718	0.308838	0.394897	0.243408	-0.20764	-0.74072	-1.46509	-2.46692	-3.12134
65.7	0.147461	0.19397	0.245117	0.297119	0.389404	0.233276	-0.20923	-0.74927	-1.4635	-2.46851	-3.12366
65.8	0.145874	0.188477	0.238892	0.297119	0.391724	0.230103	-0.20691	-0.74072	-1.47131	-2.46924	-3.13623
65.9	0.148193	0.197876	0.245117	0.298706	0.401123	0.231689	-0.20923	-0.73914	-1.47363	-2.48022	-3.12134
66	0.157593	0.199463	0.247437	0.304932	0.393311	0.233276	-0.20764	-0.74695	-1.46509	-2.48645	-3.12366
66.1	0.145874	0.205688	0.245117	0.297119	0.383179	0.227783	-0.20691	-0.73914	-1.4729	-2.48022	-3.13306
66.2	0.145874	0.205688	0.246704	0.28772	0.377686	0.219971	-0.19751	-0.74927	-1.47363	-2.48877	-3.12683
66.3	0.147461	0.196289	0.25293	0.297119	0.372192	0.22229	-0.20691	-0.76025	-1.4729	-2.49976	-3.14478
66.4	0.148193	0.207275	0.255249	0.297119	0.381592	0.231689	-0.19592	-0.76025	-1.47522	-2.48877	-3.13464
66.5	0.157593	0.213501	0.256836	0.298706	0.383179	0.221558	-0.19751	-0.75708	-1.48145	-2.49817	-3.14319
66.6	0.157593	0.213501	0.259155	0.293213	0.377686	0.230103	-0.19519	-0.75085	-1.48462	-2.49194	-3.14478
66.7	0.147461	0.208008	0.268555	0.295532	0.372192	0.231689	-0.19592	-0.76025	-1.48145	-2.48804	-3.14636
66.8	0.153687	0.217407	0.256836	0.297119	0.369873	0.231689	-0.20142	-0.7688	-1.48462	-2.48645	-3.15259
66.9	0.156006	0.207275	0.258423	0.297119	0.372192	0.221558	-0.1991	-0.76807	-1.48145	-2.48877	-3.15259
67	0.165405	0.213501	0.264648	0.28772	0.381592	0.230103	-0.19751	-0.77039	-1.49634	-2.49976	-3.15417
67.1	0.166992	0.21582	0.256836	0.298706	0.375366	0.231689	-0.20764	-0.7688	-1.49243	-2.50598	-3.15259
67.2	0.173218	0.22522	0.259155	0.304932	0.369873	0.219971	-0.20923	-0.77197	-1.49316	-2.49036	-3.15491
67.3	0.165405	0.213501	0.258423	0.297119	0.369873	0.219971	-0.20691	-0.7688	-1.50415	-2.50598	-3.15808
67.4	0.167725	0.205688	0.264648	0.297119	0.358154	0.210571	-0.20923	-0.77197	-1.49316	-2.50757	-3.16431
67.5	0.165405	0.205688	0.255249	0.297119	0.352661	0.212158	-0.21545	-0.77039	-1.50647	-2.5083	-3.16431
67.6	0.165405	0.208008	0.264648	0.28772	0.363647	0.213745	-0.21863	-0.77979	-1.50415	-2.50598	-3.16589
67.7	0.165405	0.218994	0.258423	0.297119	0.369873	0.219971	-0.20923	-0.77661	-1.51038	-2.51147	-3.17212
67.8	0.167725	0.213501	0.266968	0.298706	0.360474	0.210571	-0.21472	-0.7821	-1.50488	-2.5083	-3.16663
67.9	0.177124	0.205688	0.264648	0.297119	0.37146	0.212158	-0.20532	-0.7876	-1.50415	-2.51929	-3.17761
68	0.178711	0.208008	0.266235	0.297119	0.369873	0.213745	-0.21704	-0.78833	-1.50415	-2.5177	-3.18384
68.1	0.184937	0.217407	0.264648	0.28772	0.369873	0.208252	-0.22717	-0.79382	-1.50098	-2.52161	-3.18542
68.2	0.177124	0.218994	0.266968	0.297119	0.360474	0.210571	-0.22876	-0.79932	-1.50415	-2.53101	-3.18384
68.3	0.179443	0.213501	0.264648	0.289307	0.369873	0.212158	-0.23816	-0.78833	-1.50098	-2.52783	-3.18616
68.4	0.188843	0.213501	0.266968	0.290894	0.363647	0.202026	-0.22876	-0.79382	-1.50415	-2.53723	-3.19556
68.5	0.19043	0.21582	0.268555	0.2854	0.360474	0.208252	-0.23499	-0.79932	-1.50647	-2.54114	-3.18542
68.6	0.184937	0.22522	0.270142	0.28772	0.369873	0.202759	-0.24048	-0.79932	-1.5127	-2.55054	-3.18384
68.7	0.184937	0.217407	0.276367	0.2854	0.36438	0.212158	-0.23816	-0.78992	-1.51587	-2.55676	-3.18384
68.8	0.187256	0.205688	0.266968	0.286987	0.362061	0.202026	-0.23657	-0.79614	-1.51196	-2.55054	-3.18542
68.9	0.184937	0.207275	0.277954	0.293213	0.363647	0.208252	-0.2467	-0.79932	-1.5127	-2.54736	-3.18616
69	0.184937	0.213501	0.28418	0.28772	0.369873	0.198853	-0.24988	-0.80005	-1.52209	-2.54895	-3.19556
69.1	0.184937	0.21582	0.278687	0.297119	0.358154	0.200439	-0.2467	-0.80164	-1.51196	-2.55054	-3.19714
69.2	0.186523	0.22522	0.276367	0.2854	0.352661	0.188721	-0.24048	-0.81104	-1.51428	-2.53723	-3.20337
69.3	0.184937	0.218994	0.277954	0.28772	0.363647	0.19104	-0.24988	-0.80786	-1.52209	-2.53955	-3.19714
69.4	0.184937	0.233032	0.28418	0.297119	0.358154	0.192627	-0.24829	-0.79932	-1.5127	-2.53882	-3.20337
69.5	0.184937	0.227539	0.272461	0.290894	0.360474	0.182495	-0.25769	-0.80164	-1.51587	-2.53723	-3.19397
69.6	0.184937	0.22522	0.266968	0.297119	0.369873	0.188721	-0.25452	-0.80786	-1.51196	-2.53882	-3.20496
69.7	0.175537	0.227539	0.276367	0.297119	0.363647	0.180908	-0.24829	-0.81104	-1.5127	-2.53723	-3.21509
69.8	0.184937	0.236938	0.276367	0.299438	0.372192	0.171509	-0.25769	-0.80713	-1.51038	-2.52783	-3.21667
69.9	0.177124	0.22522	0.266235	0.297119	0.383179	0.180908	-0.2561	-0.79614	-1.50415	-2.53101	-3.21118
70	0.177124	0.226807	0.27478	0.298706	0.380005	0.182495	-0.26782	-0.80164	-1.49475	-2.52551	-3.20569
70.1	0.178711	0.22522	0.28418	0.304932	0.389404	0.179321	-0.27795	-0.79932	-1.51038	-2.5177	-3.21509
70.2	0.184937	0.227539	0.28418	0.307251	0.381592	0.188721	-0.27954	-0.80786	-1.50647	-2.51929	-3.20496
70.3	0.173218	0.238525	0.278687	0.308838	0.369873	0.182495	-0.27722	-0.79932	-1.5127	-2.52002	-3.21509
70.4	0.173218	0.244751	0.288086	0.297119	0.372192	0.179321	-0.27795	-0.80005	-1.51587	-2.5177	-3.20337
70.5	0.175537	0.244751	0.289673	0.297119	0.381592	0.183228	-0.27954	-0.80164	-1.50415	-2.51147	-3.20496
70.6	0.177124	0.233032	0.28418	0.2854	0.373779	0.192627	-0.28894	-0.79932	-1.5127	-2.50598	-3.20337
70.7	0.177124	0.233032	0.286499	0.286987	0.363647	0.182495	-0.28503	-0.80005	-1.51428	-2.50208	-3.20569
70.8	0.165405	0.235352	0.288086	0.2854	0.369873	0.188721	-0.28577	-0.79932	-1.52368	-2.5177	-3.20654
70.9	0.165405	0.244751	0.288086	0.28772	0.369873	0.19104	-0.27722	-0.80164	-1.51038	-2.51147	-3.20337
71	0.165405	0.236938	0.276367	0.297119	0.360474	0.192627	-0.27405	-0.79932	-1.5127	-2.5083	-3.19165
71.1	0.167725	0.22522	0.277954	0.28772	0.37146	0.180908	-0.27954	-0.79614	-1.50415	-2.51929	-3.19397
71.2	0.165405	0.226807	0.28418	0.297119	0.377686	0.182495	-0.28894	-0.80164	-1.51196	-2.5177	-3.19482
71.3	0.165405	0.233032	0.286499	0.289307	0.372192	0.180908	-0.28577	-0.81104	-1.5127	-2.49817	-3.19397
71.4	0.165405	0.22522	0.28418	0.290894	0.369873	0.171509	-0.27954	-0.80164	-1.50415	-2.48645	-3.19556
71.5	0.15918	0.227539	0.28418	0.2854	0.369873	0.180908	-0.28894	-0.80786	-1.50098	-2.48022	-3.18384
71.6	0.165405	0.236938	0.277954	0.2854	0.37146	0.170776	-0.28735	-0.79932	-1.50415	-2.48877	-3.18542
71.7	0.165405	0.238525	0.286499	0.279907	0.380005	0.171509	-0.28577	-0.80005	-1.50098	-2.48022	-3.18616
71.8	0.165405	0.233032	0.295898	0.277588	0.389404	0.169189	-0.29126	-0.79932	-1.50415	-2.48877	-3.18311
71.9	0.165405	0.233032	0.295898	0.279175	0.383911	0.162964	-0.29675	-0.79932	-1.49084	-2.49194	-3.18225
72	0.167725	0.235352	0.28418	0.2854	0.381592	0.169189	-0.28503	-0.78833	-1.48462	-2.48804	-3.18384
72.1	0.177124	0.244751	0.28418	0.277588	0.383179	0.15979	-0.28735	-0.7876	-1.48145	-2.48877	-3.18542
72.2	0.166992	0.233032	0.276367	0.279907	0.389404	0.169189	-0.28577	-0.78833	-1.48462	-2.48804	-3.18384
72.3	0.165405	0.235352	0.278687	0.277588	0.381592	0.163696	-0.29126	-0.7915	-1.47363	-2.48645	-3.18384
72.4	0.165405	0.236938	0.288086	0.279175	0.372192	0.174683	-0.29675	-0.78833	-1.4729	-2.48096	-3.17371
72.5	0.165405	0.238525	0.277954	0.2854	0.381592	0.171509	-0.29749	-0.77979	-1.47363	-2.47791	-3.17212
72.6	0.165405	0.244751	0.28418	0.273682	0.383179	0.180908	-0.29907	-0.78052	-1.4729	-2.46924	-3.17444
72.7	0.153687	0.244751	0.278687	0.276001	0.377686	0.182495	-0.30847	-0.7821	-1.47363	-2.46851	-3.17761
72.8	0.165405	0.235352	0.288086	0.277588	0.380005	0.180908	-0.29749	-0.77979	-1.47681	-2.46692	-3.17212
72.9	0.153687	0.244751	0.288086	0.277588	0.381592	0.183228	-0.29675	-0.77979	-1.47131	-2.45752	-3.16431
73	0.156006	0.236938	0.289673	0.267456	0.381592	0.180908	-0.29907	-0.77661	-1.45337	-2.46069	-3.16589
73.1	0.165405	0.238525	0.28418	0.268188	0.381592	0.180908	-0.29907	-0.77039	-1.4635	-2.45752	-3.1604
73.2	0.157593	0.244751	0.28418	0.277588	0.369873	0.169189	-0.3053	-0.7782	-1.45959	-2.46069	-3.15491
73.3	0.157593	0.24707	0.276367	0.268188	0.363647	0.170776	-0.30847	-0.76807	-1.45178	-2.45911	-3.16431
73.4	0.157593	0.25647	0.276367	0.277588	0.372192	0.171509	-0.30847	-0.77039	-1.44165	-2.45129	-3.15808
73.5	0.145874	0.25647	0.278687	0.279175	0.369873	0.180908	-0.29907	-0.7782	-1.44238	-2.46692	-3.15259
73.6	0.147461	0.25647	0.288086	0.277588	0.369873	0.182495	-0.3053	-0.76257	-1.44165	-2.44897	-3.14478
73.7	0.153687	0.244751	0.276367	0.277588	0.362061	0.177002	-0.31079	-0.7688	-1.44238	-2.45752	-3.14636
73.8	0.145874	0.244751	0.277954	0.268188	0.351929	0.179321	-0.30847	-0.77197	-1.43384	-2.46069	-3.14087
73.9	0.145874	0.246338	0.28418	0.269775	0.358154	0.180908	-0.30689	-0.76807	-1.43616	-2.45752	-3.13538
74	0.136475	0.252563	0.27478	0.269775	0.360474	0.183228	-0.3053	-0.7688	-1.44006	-2.46069	-3.13623
74.1	0.145874	0.24707	0.28418	0.271362	0.369873	0.180908	-0.30847	-0.76257	-1.43616	-2.46851	-3.12366
74.2	0.134155	0.25647	0.28418	0.265869	0.362061	0.182495	-0.29907	-0.76807	-1.44238	-2.46924	-3.13306
74.3	0.126343	0.244751	0.277954	0.268188	0.362061	0.188721	-0.3053	-0.7688	-1.43384	-2.46069	-3.12683
74.4	0.126343	0.24707	0.28418	0.277588	0.352661	0.19104	-0.30847	-0.76807	-1.43384	-2.4552	-3.12134
74.5	0.126343	0.25647	0.28418	0.267456	0.362061	0.192627	-0.29907	-0.7688	-1.43066	-2.45752	-3.12683
74.6	0.126343	0.250244	0.272461	0.265869	0.351929	0.194214	-0.29675	-0.76025	-1.43384	-2.46069	-3.12134
74.7	0.126343	0.244751	0.266968	0.268188	0.358154	0.188721	-0.29358	-0.75085	-1.44238	-2.46069	-3.11584
74.8	0.116943	0.244751	0.276367	0.265869	0.350342	0.19104	-0.29675	-0.76025	-1.44788	-2.45752	-3.12524
74.9	0.126343	0.244751	0.276367	0.267456	0.352661	0.188721	-0.28577	-0.75708	-1.45337	-2.46069	-3.11511
75	0.126343	0.233032	0.276367	0.273682	0.350342	0.182495	-0.29126	-0.76025	-1.44238	-2.45752	-3.12134
75.1	0.11853	0.235352	0.266968	0.268188	0.350342	0.188721	-0.29675	-0.75708	-1.44397	-2.46069	-3.11511
75.2	0.120117	0.236938	0.276367	0.277588	0.344116	0.179321	-0.28735	-0.75085	-1.43384	-2.44739	-3.12366
75.3	0.126343	0.236938	0.277954	0.265869	0.350342	0.180908	-0.29749	-0.76025	-1.43225	-2.43799	-3.12524
75.4	0.126343	0.238525	0.276367	0.268188	0.338623	0.180908	-0.28894	-0.75867	-1.42212	-2.44116	-3.11511
75.5	0.128662	0.233032	0.276367	0.271362	0.338623	0.183228	-0.28735	-0.7688	-1.42285	-2.43726	-3.11584
75.6	0.126343	0.233032	0.278687	0.277588	0.330811	0.180908	-0.29907	-0.77197	-1.42603	-2.43799	-3.12683
75.7	0.126343	0.233032	0.276367	0.265869	0.319092	0.173096	-0.29749	-0.7688	-1.42444	-2.44116	-3.12134
75.8	0.126343	0.227539	0.276367	0.265869	0.319092	0.174683	-0.29675	-0.76025	-1.42285	-2.44971	-3.12683
75.9	0.126343	0.236938	0.270142	0.268188	0.313599	0.169189	-0.29907	-0.76025	-1.42603	-2.44897	-3.12366
76	0.120117	0.22522	0.276367	0.277588	0.322998	0.171509	-0.30847	-0.75708	-1.42212	-2.45129	-3.12524
76.1	0.126343	0.226807	0.276367	0.265869	0.312866	0.182495	-0.29907	-0.75085	-1.42285	-2.46692	-3.11511
76.2	0.126343	0.233032	0.264648	0.267456	0.319092	0.180908	-0.3053	-0.76025	-1.43384	-2.45752	-3.12134
76.3	0.114624	0.227539	0.266968	0.265869	0.321411	0.171509	-0.31079	-0.74927	-1.42285	-2.46069	-3.11353
76.4	0.116943	0.236938	0.264648	0.265869	0.319092	0.180908	-0.3186	-0.75085	-1.42444	-2.45911	-3.11511
76.5	0.126343	0.226807	0.266235	0.25647	0.319092	0.170776	-0.3147	-0.76025	-1.43384	-2.44897	-3.11353
76.6	0.126343	0.233032	0.264648	0.265869	0.311279	0.179321	-0.31079	-0.75085	-1.44397	-2.44971	-3.11353
76.7	0.120117	0.233032	0.266968	0.258057	0.312866	0.188721	-0.31628	-0.75708	-1.4541	-2.44116	-3.10181
76.8	0.126343	0.227539	0.276367	0.259644	0.307373	0.180908	-0.3186	-0.76025	-1.45337	-2.44971	-3.09558
76.9	0.116943	0.236938	0.266235	0.265869	0.307373	0.182495	-0.3186	-0.75085	-1.4541	-2.44897	-3.10181
77	0.126343	0.236938	0.272461	0.25647	0.30188	0.177002	-0.32483	-0.76099	-1.45337	-2.44897	-3.09631
77.1	0.12793	0.239258	0.272461	0.265869	0.311279	0.171509	-0.328	-0.76025	-1.46118	-2.44971	-3.09558
77.2	0.134155	0.236938	0.264648	0.265869	0.299561	0.180908	-0.3186	-0.75085	-1.46191	-2.44739	-3.10181
77.3	0.124756	0.226807	0.266968	0.260376	0.299561	0.169189	-0.33032	-0.76025	-1.46509	-2.44116	-3.09631
77.4	0.126343	0.233032	0.264648	0.258057	0.294067	0.171509	-0.32874	-0.74927	-1.46191	-2.43958	-3.09326
77.5	0.126343	0.233032	0.264648	0.259644	0.291748	0.182495	-0.328	-0.75085	-1.46509	-2.44739	-3.08459
77.6	0.126343	0.227539	0.266968	0.265869	0.293335	0.180908	-0.3186	-0.76025	-1.4541	-2.43958	-3.07605
77.7	0.126343	0.236938	0.276367	0.265869	0.287842	0.171509	-0.31628	-0.74927	-1.45337	-2.44739	-3.08459
77.8	0.116943	0.236938	0.270142	0.268188	0.280029	0.180908	-0.31702	-0.74854	-1.45569	-2.44897	-3.08777
77.9	0.126343	0.238525	0.276367	0.269775	0.282349	0.182495	-0.3186	-0.73755	-1.45959	-2.43799	-3.08228
78	0.120117	0.233032	0.278687	0.269775	0.280029	0.183228	-0.31628	-0.74304	-1.45569	-2.44116	-3.07605
78.1	0.126343	0.233032	0.276367	0.259644	0.281616	0.192627	-0.3053	-0.74072	-1.46741	-2.43799	-3.08459
78.2	0.126343	0.235352	0.276367	0.265869	0.282349	0.180908	-0.31079	-0.73914	-1.4729	-2.44116	-3.08386
78.3	0.116943	0.236938	0.276367	0.25415	0.291748	0.180908	-0.30847	-0.73682	-1.46191	-2.43799	-3.08459
78.4	0.120117	0.236938	0.266235	0.25647	0.281616	0.170776	-0.30689	-0.73755	-1.4729	-2.43176	-3.08777
78.5	0.126343	0.22522	0.272461	0.258057	0.287842	0.179321	-0.3053	-0.73132	-1.4635	-2.44116	-3.08228
78.6	0.116943	0.22522	0.27478	0.258057	0.290161	0.182495	-0.30847	-0.74072	-1.47131	-2.43567	-3.08459
78.7	0.126343	0.226807	0.276367	0.258057	0.291748	0.188721	-0.29907	-0.73132	-1.4635	-2.43176	-3.07605
78.8	0.12793	0.233032	0.276367	0.258057	0.280029	0.179321	-0.29907	-0.73755	-1.47363	-2.43726	-3.08386
78.9	0.124756	0.233032	0.277954	0.247925	0.282349	0.188721	-0.30457	-0.74304	-1.4729	-2.43799	-3.08459
79	0.134155	0.22522	0.272461	0.25415	0.291748	0.19104	-0.30689	-0.74072	-1.4729	-2.42944	-3.08386
79.1	0.126343	0.227539	0.27478	0.248657	0.293335	0.200439	-0.3053	-0.73914	-1.47363	-2.43958	-3.08459
79.2	0.12793	0.22522	0.28418	0.258057	0.291748	0.192627	-0.30847	-0.73755	-1.4729	-2.43799	-3.08777
79.3	0.124756	0.226807	0.276367	0.258057	0.280029	0.182495	-0.29907	-0.74304	-1.46191	-2.44116	-3.08459
79.4	0.134155	0.235352	0.278687	0.258057	0.280029	0.188721	-0.3053	-0.74072	-1.46509	-2.43799	-3.09558
79.5	0.134155	0.244751	0.288086	0.258057	0.27063	0.188721	-0.29907	-0.73914	-1.4541	-2.44116	-3.08459
79.6	0.128662	0.244751	0.277954	0.247925	0.273804	0.19104	-0.30847	-0.75085	-1.45337	-2.42944	-3.08777
79.7	0.138062	0.233032	0.28418	0.25415	0.280029	0.192627	-0.29907	-0.74927	-1.44238	-2.42627	-3.08228
79.8	0.139648	0.233032	0.28418	0.25415	0.282349	0.192627	-0.3053	-0.75476	-1.44556	-2.42944	-3.07605
79.9	0.145874	0.227539	0.276367	0.25647	0.280029	0.182495	-0.31079	-0.76025	-1.44397	-2.43018	-3.06506
80	0.145874	0.238525	0.276367	0.265869	0.272217	0.188721	-0.30847	-0.74854	-1.45337	-2.42944	-3.07605
80.1	0.136475	0.244751	0.266968	0.258057	0.273804	0.177002	-0.29907	-0.75085	-1.44238	-2.42004	-3.06506
80.2	0.145874	0.244751	0.276367	0.258057	0.268311	0.177002	-0.30689	-0.75708	-1.44397	-2.43018	-3.06824
80.3	0.145874	0.233032	0.277954	0.260376	0.268311	0.171509	-0.3186	-0.74854	-1.45337	-2.42944	-3.06274
80.4	0.139648	0.233032	0.276367	0.269775	0.27063	0.180908	-0.31702	-0.74927	-1.4541	-2.41846	-3.05652
80.5	0.145874	0.22522	0.276367	0.258057	0.272217	0.180908	-0.32019	-0.74304	-1.45569	-2.42163	-3.05334
80.6	0.148193	0.227539	0.264648	0.259644	0.273804	0.182495	-0.3186	-0.74072	-1.45337	-2.41772	-3.05652
80.7	0.145874	0.236938	0.266968	0.265869	0.268311	0.179321	-0.31628	-0.73914	-1.4541	-2.41846	-3.05334
80.8	0.147461	0.236938	0.276367	0.265869	0.27063	0.188721	-0.3053	-0.74927	-1.45337	-2.40991	-3.05652
80.9	0.148193	0.238525	0.264648	0.265869	0.274536	0.180908	-0.31079	-0.74304	-1.4541	-2.40833	-3.05884
81	0.145874	0.244751	0.266235	0.258057	0.283936	0.183228	-0.31628	-0.74854	-1.45569	-2.41846	-3.06274
81.1	0.145874	0.235352	0.264648	0.246338	0.285522	0.192627	-0.30689	-0.75085	-1.46509	-2.40991	-3.05884
81.2	0.145874	0.244751	0.266968	0.248657	0.282349	0.194214	-0.31702	-0.76099	-1.45337	-2.41223	-3.06274
81.3	0.136475	0.244751	0.276367	0.258057	0.291748	0.19104	-0.31079	-0.76025	-1.4541	-2.41846	-3.05884
81.4	0.145874	0.246338	0.276367	0.258057	0.293335	0.192627	-0.31628	-0.75085	-1.45337	-2.42163	-3.06274
81.5	0.147461	0.244751	0.264648	0.258057	0.30188	0.192627	-0.30689	-0.76025	-1.44397	-2.42004	-3.05884
81.6	0.145874	0.244751	0.266235	0.247925	0.299561	0.182495	-0.31702	-0.74927	-1.4541	-2.41614	-3.05652
81.7	0.148193	0.233032	0.264648	0.25415	0.299561	0.188721	-0.30847	-0.75085	-1.45337	-2.41223	-3.06274
81.8	0.157593	0.235352	0.266968	0.25415	0.293335	0.188721	-0.30689	-0.74854	-1.44006	-2.40991	-3.04553
81.9	0.147461	0.236938	0.264648	0.246338	0.299561	0.180908	-0.3053	-0.75085	-1.43616	-2.41846	-3.05652
82	0.153687	0.236938	0.264648	0.248657	0.30188	0.183228	-0.31079	-0.75708	-1.43384	-2.41223	-3.05652
82.1	0.153687	0.22522	0.266968	0.258057	0.312866	0.180908	-0.30847	-0.76025	-1.43225	-2.42944	-3.05334
82.2	0.145874	0.227539	0.276367	0.246338	0.307373	0.180908	-0.31079	-0.74927	-1.44238	-2.42004	-3.05652
82.3	0.148193	0.236938	0.277954	0.247925	0.309692	0.180908	-0.3186	-0.74854	-1.44165	-2.43018	-3.05334
82.4	0.157593	0.236938	0.276367	0.25415	0.311279	0.182495	-0.31628	-0.75085	-1.44238	-2.42944	-3.05652
82.5	0.157593	0.226807	0.276367	0.25647	0.313599	0.177002	-0.31702	-0.75085	-1.44788	-2.43018	-3.05103
82.6	0.147461	0.233032	0.276367	0.258057	0.324585	0.177002	-0.3186	-0.76025	-1.45337	-2.43176	-3.0448
82.7	0.153687	0.227539	0.266968	0.258057	0.319092	0.179321	-0.328	-0.74927	-1.44397	-2.44116	-3.04553
82.8	0.153687	0.236938	0.276367	0.259644	0.311279	0.180908	-0.3186	-0.75085	-1.4541	-2.42944	-3.0448
82.9	0.148193	0.236938	0.277954	0.265869	0.313599	0.180908	-0.32642	-0.75085	-1.45337	-2.42627	-3.04553
83	0.157593	0.238525	0.276367	0.25415	0.311279	0.170776	-0.33655	-0.74854	-1.44238	-2.44116	-3.05652
83.1	0.157593	0.244751	0.276367	0.25647	0.312866	0.169189	-0.328	-0.74927	-1.44556	-2.43018	-3.05493
83.2	0.147461	0.244751	0.266968	0.265869	0.321411	0.169189	-0.32483	-0.74304	-1.43616	-2.42944	-3.06274
83.3	0.153687	0.233032	0.276367	0.265869	0.319092	0.169189	-0.3186	-0.74854	-1.44165	-2.43018	-3.04553
83.4	0.153687	0.233032	0.264648	0.268188	0.311279	0.15979	-0.328	-0.75085	-1.44238	-2.42944	-3.05652
83.5	0.145874	0.233032	0.266235	0.271362	0.311279	0.169189	-0.3186	-0.74927	-1.43384	-2.43176	-3.05493
83.6	0.148193	0.235352	0.264648	0.277588	0.311279	0.161377	-0.328	-0.75085	-1.43225	-2.43567	-3.0448
83.7	0.157593	0.236938	0.264648	0.268188	0.312866	0.151978	-0.32483	-0.76025	-1.44397	-2.42944	-3.04553
83.8	0.145874	0.236938	0.266968	0.277588	0.307373	0.162964	-0.3186	-0.76257	-1.44238	-2.41846	-3.0448
83.9	0.148193	0.236938	0.264648	0.277588	0.309692	0.161377	-0.328	-0.76099	-1.44788	-2.42004	-3.04553
84	0.157593	0.238525	0.264648	0.279175	0.311279	0.163696	-0.32483	-0.76257	-1.45337	-2.42944	-3.05652
84.1	0.145874	0.244751	0.258423	0.273682	0.313599	0.161377	-0.31628	-0.77197	-1.45569	-2.43018	-3.05493
84.2	0.145874	0.235352	0.264648	0.273682	0.324585	0.162964	-0.3186	-0.76025	-1.4541	-2.42944	-3.05652
84.3	0.147461	0.244751	0.255249	0.268188	0.319092	0.157471	-0.32483	-0.75708	-1.45337	-2.43176	-3.05103
84.4	0.145874	0.246338	0.264648	0.277588	0.319092	0.157471	-0.31628	-0.75085	-1.4541	-2.43799	-3.04553
84.5	0.134155	0.244751	0.266968	0.279175	0.311279	0.151978	-0.3186	-0.74854	-1.44556	-2.44116	-3.05652
84.6	0.134155	0.24707	0.268555	0.2854	0.313599	0.149658	-0.31702	-0.74927	-1.44397	-2.43567	-3.05334
84.7	0.134155	0.25647	0.268555	0.276001	0.324585	0.151245	-0.32019	-0.74304	-1.45337	-2.43176	-3.05652
84.8	0.136475	0.25647	0.258423	0.2854	0.319092	0.151978	-0.3186	-0.74854	-1.44397	-2.43567	-3.06433
84.9	0.145874	0.244751	0.264648	0.28772	0.319092	0.161377	-0.3186	-0.75085	-1.4541	-2.43176	-3.06506
85	0.147461	0.24707	0.264648	0.290894	0.319092	0.149658	-0.31628	-0.75867	-1.45569	-2.44116	-3.05652
85.1	0.145874	0.248657	0.255249	0.297119	0.313599	0.149658	-0.31702	-0.75476	-1.46509	-2.43799	-3.06506
85.2	0.145874	0.248657	0.256836	0.299438	0.330811	0.143433	-0.31079	-0.75085	-1.4635	-2.44116	-3.07605
85.3	0.148193	0.248657	0.256836	0.298706	0.322998	0.151978	-0.30847	-0.74927	-1.46191	-2.43799	-3.07678
85.4	0.145874	0.238525	0.258423	0.304932	0.324585	0.149658	-0.30689	-0.75476	-1.46509	-2.44116	-3.07605
85.5	0.145874	0.233032	0.264648	0.307251	0.321411	0.140259	-0.31702	-0.76025	-1.4635	-2.44897	-3.07446
85.6	0.139648	0.233032	0.255249	0.31665	0.330811	0.151245	-0.31079	-0.75085	-1.47363	-2.43567	-3.06433
85.7	0.145874	0.233032	0.256836	0.318237	0.332397	0.149658	-0.30847	-0.76025	-1.46509	-2.43018	-3.07288
85.8	0.136475	0.227539	0.258423	0.31665	0.338623	0.151978	-0.3053	-0.75085	-1.4635	-2.42944	-3.07446
85.9	0.145874	0.236938	0.264648	0.31897	0.340942	0.149658	-0.29675	-0.75708	-1.4729	-2.42786	-3.06433
86	0.145874	0.236938	0.255249	0.31665	0.338623	0.141846	-0.29907	-0.75085	-1.46191	-2.42004	-3.06506
86.1	0.147461	0.236938	0.264648	0.31665	0.338623	0.141846	-0.29907	-0.76025	-1.46509	-2.41614	-3.07605
86.2	0.141968	0.226807	0.264648	0.308838	0.33313	0.131714	-0.29907	-0.75085	-1.46191	-2.41223	-3.07446
86.3	0.141968	0.233032	0.266968	0.310425	0.344116	0.140259	-0.3053	-0.75867	-1.45569	-2.41614	-3.06433
86.4	0.136475	0.233032	0.276367	0.307251	0.338623	0.149658	-0.29907	-0.75476	-1.46509	-2.40991	-3.07288
86.5	0.145874	0.233032	0.270142	0.31665	0.338623	0.143433	-0.30847	-0.75085	-1.4541	-2.39893	-3.07837
86.6	0.145874	0.235352	0.276367	0.31665	0.330811	0.149658	-0.29907	-0.75085	-1.45337	-2.39819	-3.08386
86.7	0.145874	0.236938	0.276367	0.307251	0.33313	0.149658	-0.29675	-0.75708	-1.45569	-2.39893	-3.09399
86.8	0.145874	0.236938	0.278687	0.31665	0.342529	0.137939	-0.29749	-0.74854	-1.4541	-2.39038	-3.08228
86.9	0.148193	0.238525	0.288086	0.308838	0.344116	0.140259	-0.29907	-0.75085	-1.45337	-2.39111	-3.07605
87	0.157593	0.244751	0.277954	0.310425	0.338623	0.149658	-0.29675	-0.76025	-1.45337	-2.38806	-3.07288
87.1	0.147461	0.244751	0.28418	0.31665	0.338623	0.144165	-0.29907	-0.75708	-1.44397	-2.37939	-3.07446
87.2	0.153687	0.24707	0.28418	0.307251	0.330811	0.153564	-0.29907	-0.75085	-1.4502	-2.37866	-3.06433
87.3	0.148193	0.25647	0.278687	0.31665	0.33313	0.143433	-0.29749	-0.76025	-1.44397	-2.36768	-3.07678
87.4	0.157593	0.25647	0.288086	0.310425	0.330811	0.149658	-0.29675	-0.75085	-1.45337	-2.37085	-3.07446
87.5	0.145874	0.246338	0.276367	0.31665	0.332397	0.149658	-0.28735	-0.75085	-1.44238	-2.35986	-3.06824
87.6	0.145874	0.252563	0.276367	0.304932	0.338623	0.140259	-0.29749	-0.75708	-1.44788	-2.35913	-3.06274
87.7	0.147461	0.252563	0.277954	0.304932	0.338623	0.151245	-0.28894	-0.76257	-1.44556	-2.35913	-3.05652
87.8	0.153687	0.254883	0.28418	0.307251	0.33313	0.149658	-0.27954	-0.76025	-1.44238	-2.35596	-3.05334
87.9	0.145874	0.264282	0.27478	0.308838	0.330811	0.151978	-0.28735	-0.75867	-1.44788	-2.35913	-3.05652
88	0.136475	0.264282	0.28418	0.308838	0.330811	0.149658	-0.28503	-0.7688	-1.44556	-2.34814	-3.05103
88.1	0.145874	0.25647	0.276367	0.298706	0.332397	0.143433	-0.27405	-0.77197	-1.44238	-2.35364	-3.04553
88.2	0.145874	0.258789	0.277954	0.304932	0.338623	0.151978	-0.26782	-0.77039	-1.44556	-2.35913	-3.04639
88.3	0.145874	0.268188	0.28418	0.307251	0.326904	0.161377	-0.27722	-0.7688	-1.43616	-2.34814	-3.03381
88.4	0.139648	0.258057	0.286499	0.308838	0.329224	0.149658	-0.26782	-0.76025	-1.44397	-2.35132	-3.03699
88.5	0.148193	0.264282	0.28418	0.310425	0.338623	0.151245	-0.27405	-0.76257	-1.45337	-2.34814	-3.03149
88.6	0.157593	0.264282	0.276367	0.31665	0.330811	0.15979	-0.26782	-0.76807	-1.4541	-2.35132	-3.026
88.7	0.145874	0.264282	0.276367	0.31897	0.330811	0.161377	-0.27722	-0.75708	-1.45337	-2.3396	-3.02527
88.8	0.148193	0.264282	0.266968	0.31665	0.33313	0.163696	-0.26782	-0.76257	-1.44238	-2.33643	-3.02368
88.9	0.157593	0.254883	0.276367	0.31665	0.330811	0.174683	-0.26624	-0.76025	-1.44556	-2.33801	-3.01355
89	0.15918	0.264282	0.277954	0.31897	0.332397	0.169189	-0.26941	-0.75708	-1.44006	-2.33411	-3.01428
89.1	0.153687	0.264282	0.276367	0.31665	0.338623	0.169189	-0.26001	-0.74854	-1.42444	-2.3396	-3.00574
89.2	0.153687	0.25647	0.278687	0.308838	0.338623	0.169189	-0.26001	-0.74927	-1.43225	-2.32629	-3.00415
89.3	0.156006	0.258057	0.276367	0.308838	0.330811	0.171509	-0.26624	-0.74072	-1.41663	-2.3302	-2.99475
89.4	0.157593	0.264282	0.277954	0.310425	0.33313	0.180908	-0.26001	-0.73914	-1.42212	-2.32629	-2.99561
89.5	0.15918	0.264282	0.28418	0.304932	0.330811	0.174683	-0.26941	-0.73914	-1.42285	-2.32239	-2.98303
89.6	0.165405	0.266602	0.276367	0.304932	0.330811	0.180908	-0.26001	-0.74927	-1.42212	-2.32629	-2.98621
89.7	0.165405	0.264282	0.278687	0.307251	0.332397	0.171509	-0.25769	-0.75244	-1.42285	-2.32007	-2.98303
89.8	0.153687	0.264282	0.276367	0.308838	0.338623	0.180908	-0.2561	-0.74304	-1.41431	-2.31848	-2.97449
89.9	0.156006	0.25647	0.276367	0.310425	0.33313	0.170776	-0.25452	-0.74854	-1.41663	-2.31458	-2.9729
90	0.165405	0.25647	0.264648	0.31665	0.342529	0.177002	-0.24829	-0.74927	-1.42053	-2.31067	-2.96741
90.1	0.165405	0.258057	0.266235	0.31897	0.344116	0.177002	-0.24597	-0.74854	-1.40491	-2.3208	-2.96667
90.2	0.165405	0.264282	0.264648	0.31665	0.350342	0.171509	-0.24829	-0.73755	-1.40259	-2.31458	-2.95496
90.3	0.165405	0.266602	0.266968	0.318237	0.338623	0.180908	-0.2467	-0.73132	-1.41113	-2.32007	-2.95569
90.4	0.15918	0.264282	0.276367	0.324463	0.340942	0.180908	-0.24048	-0.74072	-1.40259	-2.32007	-2.95496
90.5	0.165405	0.264282	0.276367	0.31665	0.350342	0.182495	-0.24597	-0.72974	-1.3916	-2.31689	-2.95569
90.6	0.167725	0.264282	0.266235	0.31897	0.352661	0.179321	-0.24829	-0.72119	-1.39709	-2.32007	-2.95496
90.7	0.165405	0.264282	0.27478	0.328369	0.350342	0.188721	-0.24829	-0.71729	-1.39478	-2.30908	-2.95569
90.8	0.166992	0.258789	0.276367	0.31665	0.351929	0.188721	-0.25842	-0.7196	-1.3916	-2.30835	-2.95496
90.9	0.173218	0.268188	0.276367	0.31665	0.358154	0.183228	-0.25769	-0.71802	-1.39478	-2.30676	-2.95337
91	0.175537	0.268188	0.266968	0.31665	0.350342	0.182495	-0.2467	-0.729	-1.38379	-2.29895	-2.94714
91.1	0.177124	0.258057	0.277954	0.307251	0.352661	0.188721	-0.2522	-0.71802	-1.38306	-2.29736	-2.94397
91.2	0.177124	0.264282	0.28418	0.31665	0.362061	0.188721	-0.24988	-0.72351	-1.38306	-2.30054	-2.94714
91.3	0.177124	0.266602	0.276367	0.318237	0.351929	0.19104	-0.24829	-0.72119	-1.37207	-2.30054	-2.94397
91.4	0.177124	0.276001	0.278687	0.31665	0.358154	0.200439	-0.24597	-0.71802	-1.37756	-2.29895	-2.94714
91.5	0.167725	0.277588	0.288086	0.31665	0.350342	0.194214	-0.23499	-0.71179	-1.38306	-2.29736	-2.95569
91.6	0.178711	0.283813	0.276367	0.31897	0.350342	0.202759	-0.24048	-0.70947	-1.37207	-2.30286	-2.94714
91.7	0.184937	0.276001	0.277954	0.31665	0.338623	0.200439	-0.24048	-0.71021	-1.37524	-2.30835	-2.94324
91.8	0.184937	0.276001	0.28418	0.318237	0.338623	0.202026	-0.24597	-0.70398	-1.37366	-2.30908	-2.94397
91.9	0.187256	0.276001	0.27478	0.31665	0.340942	0.208252	-0.23657	-0.70947	-1.38379	-2.31067	-2.95496
92	0.196655	0.27832	0.276367	0.31665	0.350342	0.210571	-0.23499	-0.71179	-1.37524	-2.32007	-2.94397
92.1	0.196655	0.276001	0.277954	0.31897	0.344116	0.208252	-0.24048	-0.70947	-1.36353	-2.30908	-2.95496
92.2	0.188843	0.276001	0.286499	0.328369	0.338623	0.210571	-0.24048	-0.7063	-1.36035	-2.31458	-2.95569
92.3	0.19043	0.277588	0.28418	0.328369	0.338623	0.213745	-0.24597	-0.69775	-1.36584	-2.32007	-2.94714
92.4	0.184937	0.283813	0.28418	0.329956	0.340942	0.208252	-0.23657	-0.70007	-1.37524	-2.31067	-2.95569
92.5	0.187256	0.286133	0.278687	0.324463	0.350342	0.210571	-0.2467	-0.69849	-1.36426	-2.31848	-2.94714
92.6	0.196655	0.295532	0.276367	0.326782	0.342529	0.219971	-0.24048	-0.69226	-1.36353	-2.31067	-2.95728
92.7	0.198242	0.283813	0.277954	0.336182	0.342529	0.221558	-0.23816	-0.70166	-1.35413	-2.30676	-2.95496
92.8	0.192749	0.2854	0.276367	0.337769	0.342529	0.22229	-0.22876	-0.69849	-1.36426	-2.30054	-2.95569
92.9	0.192749	0.291626	0.276367	0.336182	0.330811	0.231689	-0.22644	-0.69226	-1.36353	-2.29736	-2.95496
93	0.187256	0.286133	0.266968	0.338501	0.332397	0.231689	-0.22717	-0.68994	-1.35254	-2.28882	-2.95569
93.1	0.196655	0.283813	0.276367	0.3479	0.338623	0.219971	-0.22095	-0.69226	-1.35571	-2.29114	-2.94714
93.2	0.196655	0.283813	0.277954	0.3479	0.329224	0.221558	-0.22876	-0.69226	-1.34631	-2.29736	-2.95569
93.3	0.186523	0.27832	0.276367	0.35022	0.338623	0.22229	-0.22644	-0.69849	-1.35181	-2.30054	-2.95496
93.4	0.195068	0.28772	0.278687	0.3479	0.33313	0.219971	-0.21545	-0.69226	-1.34082	-2.28882	-2.95728
93.5	0.204468	0.289307	0.276367	0.349487	0.342529	0.221558	-0.22095	-0.70166	-1.34399	-2.29736	-2.96667
93.6	0.204468	0.295532	0.276367	0.355713	0.330811	0.227783	-0.22095	-0.68994	-1.33301	-2.29114	-2.9635
93.7	0.206787	0.283813	0.266235	0.3479	0.330811	0.22229	-0.22644	-0.68054	-1.33459	-2.30054	-2.96667
93.8	0.216187	0.286133	0.272461	0.3479	0.324585	0.231689	-0.21704	-0.68677	-1.33228	-2.29736	-2.9635
93.9	0.209961	0.295532	0.266968	0.3479	0.330811	0.231689	-0.22717	-0.69226	-1.33301	-2.28882	-2.96667
94	0.216187	0.297119	0.276367	0.35022	0.33313	0.22229	-0.22095	-0.68994	-1.32446	-2.29114	-2.97681
94.1	0.218506	0.295532	0.276367	0.359619	0.332397	0.233276	-0.22095	-0.68835	-1.32678	-2.29736	-2.97522
94.2	0.216187	0.283813	0.277954	0.361206	0.338623	0.239502	-0.21863	-0.68677	-1.33459	-2.30286	-2.97449
94.3	0.216187	0.283813	0.28418	0.367432	0.338623	0.227783	-0.21704	-0.67822	-1.33301	-2.30054	-2.97522
94.4	0.216187	0.286133	0.286499	0.355713	0.340942	0.22229	-0.22876	-0.68054	-1.32446	-2.29736	-2.97839
94.5	0.217773	0.28772	0.28418	0.355713	0.350342	0.231689	-0.22717	-0.68054	-1.32678	-2.30054	-2.9729
94.6	0.226318	0.28772	0.276367	0.355713	0.342529	0.221558	-0.22095	-0.69067	-1.33228	-2.29114	-2.96667
94.7	0.227905	0.28772	0.278687	0.343994	0.332397	0.227783	-0.22095	-0.68445	-1.33301	-2.30054	-2.97522
94.8	0.227905	0.277588	0.288086	0.343994	0.338623	0.22229	-0.22644	-0.68994	-1.32678	-2.29736	-2.96667
94.9	0.227905	0.283813	0.289673	0.343994	0.340942	0.231689	-0.21704	-0.67822	-1.33459	-2.29114	-2.9635
95	0.227905	0.286133	0.295898	0.338501	0.350342	0.221558	-0.22876	-0.68054	-1.33228	-2.30054	-2.97839
95.1	0.216187	0.2854	0.28418	0.355713	0.350342	0.227783	-0.22644	-0.67896	-1.33301	-2.29736	-2.9729
95.2	0.217773	0.293945	0.28418	0.3573	0.351929	0.219971	-0.21545	-0.68054	-1.32678	-2.28882	-2.96899
95.3	0.226318	0.295532	0.286499	0.363525	0.350342	0.22229	-0.22095	-0.68054	-1.33228	-2.29114	-2.97449
95.4	0.223999	0.295532	0.295898	0.358032	0.338623	0.219971	-0.22095	-0.67822	-1.33301	-2.29736	-2.97522
95.5	0.218506	0.297852	0.297485	0.367432	0.340942	0.219971	-0.22644	-0.67896	-1.3385	-2.30054	-2.97449
95.6	0.227905	0.295532	0.303711	0.367432	0.350342	0.221558	-0.21704	-0.67273	-1.33618	-2.29114	-2.97522
95.7	0.229492	0.297119	0.295898	0.367432	0.350342	0.230103	-0.21545	-0.67273	-1.33228	-2.30286	-2.97449
95.8	0.235718	0.303345	0.298218	0.3573	0.352661	0.239502	-0.22095	-0.68054	-1.33459	-2.30908	-2.97522
95.9	0.235718	0.303345	0.295898	0.363525	0.350342	0.231689	-0.21863	-0.68994	-1.33301	-2.30054	-2.97839
96	0.238037	0.295532	0.295898	0.355713	0.344116	0.219971	-0.20923	-0.68054	-1.33459	-2.30054	-2.97449
96.1	0.237305	0.297852	0.297485	0.358032	0.350342	0.22229	-0.21704	-0.67896	-1.33459	-2.29895	-2.9635
96.2	0.24353	0.295532	0.295898	0.367432	0.350342	0.219971	-0.21704	-0.67822	-1.33228	-2.30908	-2.96509
96.3	0.24585	0.297119	0.298218	0.367432	0.340942	0.213745	-0.22717	-0.66882	-1.33301	-2.30835	-2.95496
96.4	0.255249	0.305664	0.307617	0.355713	0.350342	0.219971	-0.22095	-0.67896	-1.32678	-2.29895	-2.95569
96.5	0.247437	0.315063	0.307617	0.355713	0.350342	0.208252	-0.21863	-0.67273	-1.33228	-2.30908	-2.95496
96.6	0.249023	0.307251	0.307617	0.35022	0.344116	0.210571	-0.21704	-0.68213	-1.32288	-2.30835	-2.95728
96.7	0.253662	0.308838	0.297485	0.361206	0.350342	0.219971	-0.21704	-0.67273	-1.32129	-2.30908	-2.96118
96.8	0.249023	0.305664	0.30603	0.355713	0.340942	0.219971	-0.22717	-0.67273	-1.32446	-2.31226	-2.95496
96.9	0.24353	0.315063	0.31543	0.355713	0.350342	0.213745	-0.22095	-0.67041	-1.31506	-2.30835	-2.95569
97	0.24585	0.315063	0.31543	0.355713	0.350342	0.219971	-0.23035	-0.65942	-1.3252	-2.30908	-2.94714
97.1	0.247437	0.317383	0.30603	0.355713	0.344116	0.208252	-0.22095	-0.66101	-1.31897	-2.30835	-2.94397
97.2	0.247437	0.328369	0.31543	0.35022	0.352661	0.208252	-0.21863	-0.65869	-1.32446	-2.30908	-2.94714
97.3	0.237305	0.322876	0.309204	0.359619	0.350342	0.200439	-0.21545	-0.66101	-1.31506	-2.30054	-2.94397
97.4	0.24353	0.322876	0.31543	0.349487	0.350342	0.202759	-0.20923	-0.65942	-1.32678	-2.29895	-2.94714
97.5	0.24353	0.322876	0.31543	0.355713	0.352661	0.200439	-0.22095	-0.6532	-1.32446	-2.30908	-2.95569
97.6	0.238037	0.317383	0.30603	0.355713	0.363647	0.200439	-0.21863	-0.66101	-1.32129	-2.30054	-2.94714
97.7	0.247437	0.328369	0.31543	0.358032	0.358154	0.190308	-0.21704	-0.67273	-1.31506	-2.29895	-2.95496
97.8	0.238037	0.334595	0.31543	0.367432	0.358154	0.196533	-0.21704	-0.67041	-1.31274	-2.30908	-2.94397
97.9	0.249023	0.336914	0.307617	0.355713	0.352661	0.188721	-0.22717	-0.66101	-1.31348	-2.31226	-2.94714
98	0.255249	0.334595	0.309204	0.3573	0.363647	0.19104	-0.21863	-0.66724	-1.30725	-2.30835	-2.94397
98.1	0.255249	0.334595	0.30603	0.355713	0.369873	0.200439	-0.20923	-0.66101	-1.31274	-2.29895	-2.94556
98.2	0.257568	0.328369	0.31543	0.355713	0.358154	0.188721	-0.21545	-0.67041	-1.31506	-2.30908	-2.93542
98.3	0.255249	0.334595	0.31543	0.355713	0.352661	0.19104	-0.22095	-0.66101	-1.31506	-2.30054	-2.93774
98.4	0.256836	0.334595	0.317017	0.343994	0.362061	0.192627	-0.21863	-0.67114	-1.32129	-2.29736	-2.94165
98.5	0.255249	0.325195	0.323242	0.343994	0.363647	0.194214	-0.21704	-0.6626	-1.32678	-2.30054	-2.93542
98.6	0.257568	0.334595	0.323242	0.346313	0.369873	0.188721	-0.22644	-0.66101	-1.32446	-2.29895	-2.93616
98.7	0.266968	0.326782	0.325562	0.3479	0.372192	0.188721	-0.21545	-0.65869	-1.32678	-2.30908	-2.93542
98.8	0.255249	0.326782	0.334961	0.3479	0.381592	0.19104	-0.22095	-0.66101	-1.3252	-2.30054	-2.93774
98.9	0.266968	0.31665	0.327148	0.336182	0.369873	0.194214	-0.21863	-0.66724	-1.32446	-2.30286	-2.94165
99	0.266968	0.322876	0.329468	0.338501	0.37146	0.200439	-0.21545	-0.66101	-1.32678	-2.30908	-2.93616
99.1	0.256836	0.325195	0.327148	0.3479	0.376099	0.200439	-0.20923	-0.67041	-1.33459	-2.30054	-2.93542
99.2	0.263062	0.334595	0.327148	0.341675	0.37146	0.202759	-0.20691	-0.66101	-1.33228	-2.30054	-2.93542
99.3	0.265381	0.334595	0.327148	0.3479	0.369873	0.200439	-0.20923	-0.66882	-1.33301	-2.28955	-2.93225
99.4	0.266968	0.329102	0.328735	0.3479	0.360474	0.200439	-0.21704	-0.67896	-1.32678	-2.28882	-2.93774
99.5	0.268555	0.338501	0.323242	0.336182	0.369873	0.194214	-0.21545	-0.67273	-1.32678	-2.27942	-2.94556
99.6	0.27478	0.328369	0.323242	0.338501	0.369873	0.200439	-0.20691	-0.67822	-1.33228	-2.28955	-2.93774
99.7	0.2771	0.334595	0.325562	0.337769	0.362061	0.19104	-0.20923	-0.66882	-1.33459	-2.28882	-2.94714
99.8	0.27478	0.334595	0.327148	0.343994	0.362061	0.200439	-0.20923	-0.66724	-1.33301	-2.28955	-2.93774
99.9	0.27478	0.336914	0.328735	0.338501	0.36438	0.190308	-0.21545	-0.67273	-1.33459	-2.28101	-2.94397
100	0.2771	0.346313	0.334961	0.3479	0.362061	0.196533	-0.20691	-0.67041	-1.33228	-2.2771	-2.94714
100.1	0.286499	0.346313	0.323242	0.349487	0.363647	0.198853	-0.20923	-0.67273	-1.33459	-2.27783	-2.94397
100.2	0.280273	0.3479	0.317749	0.343994	0.358154	0.200439	-0.20923	-0.67041	-1.33301	-2.27161	-2.94482
100.3	0.286499	0.354126	0.327148	0.346313	0.360474	0.200439	-0.21472	-0.66724	-1.3385	-2.28101	-2.93616
100.4	0.286499	0.356445	0.328735	0.355713	0.369873	0.200439	-0.20374	-0.66101	-1.33618	-2.27783	-2.93542
100.5	0.27478	0.365845	0.334961	0.3479	0.363647	0.19104	-0.20923	-0.67273	-1.33228	-2.28101	-2.93774
100.6	0.2771	0.365845	0.325562	0.349487	0.369873	0.202026	-0.20923	-0.67822	-1.32288	-2.27783	-2.94165
100.7	0.278687	0.365845	0.334961	0.343994	0.360474	0.208252	-0.20691	-0.66724	-1.32129	-2.26929	-2.93774
100.8	0.280273	0.355713	0.334961	0.346313	0.369873	0.202759	-0.20764	-0.67273	-1.31506	-2.27002	-2.94165
100.9	0.27478	0.361938	0.334961	0.355713	0.37146	0.213745	-0.20142	-0.68054	-1.32446	-2.26147	-2.93542
101	0.27478	0.361938	0.328735	0.3479	0.372192	0.208252	-0.20142	-0.68054	-1.31506	-2.24976	-2.93225
101.1	0.27478	0.361938	0.334961	0.336182	0.381592	0.210571	-0.20923	-0.68994	-1.31348	-2.24658	-2.93774
101.2	0.27478	0.354126	0.334961	0.338501	0.381592	0.212158	-0.20691	-0.68054	-1.30493	-2.25208	-2.94714
101.3	0.2771	0.356445	0.325562	0.340088	0.37146	0.200439	-0.19592	-0.67896	-1.30334	-2.24817	-2.94397
101.4	0.286499	0.365845	0.334961	0.341675	0.377686	0.200439	-0.20142	-0.67822	-1.31506	-2.24036	-2.93542
101.5	0.288086	0.355713	0.33728	0.336182	0.377686	0.202026	-0.1991	-0.68054	-1.32129	-2.24976	-2.94556
101.6	0.282593	0.361938	0.338867	0.336182	0.372192	0.208252	-0.1897	-0.68054	-1.32446	-2.23877	-2.95569
101.7	0.284912	0.361938	0.340454	0.338501	0.381592	0.202759	-0.19592	-0.69226	-1.31506	-2.24194	-2.94714
101.8	0.286499	0.361938	0.34668	0.337769	0.369873	0.212158	-0.18738	-0.69067	-1.31348	-2.23877	-2.94397
101.9	0.286499	0.356445	0.34668	0.343994	0.372192	0.202026	-0.18738	-0.68994	-1.31665	-2.23022	-2.94482
102	0.286499	0.365845	0.348999	0.336182	0.381592	0.208252	-0.17639	-0.69226	-1.31506	-2.22864	-2.93225
102.1	0.27478	0.365845	0.34668	0.338501	0.383179	0.208252	-0.17798	-0.68994	-1.31506	-2.21301	-2.93542
102.2	0.27478	0.365845	0.34668	0.3479	0.381592	0.210571	-0.17798	-0.68835	-1.32446	-2.21851	-2.92444
102.3	0.2771	0.365845	0.348267	0.3479	0.369873	0.208252	-0.18738	-0.69849	-1.31348	-2.20752	-2.92761
102.4	0.288086	0.354126	0.354492	0.336182	0.369873	0.210571	-0.17798	-0.69226	-1.31506	-2.21069	-2.92444
102.5	0.286499	0.356445	0.354492	0.337769	0.360474	0.213745	-0.1897	-0.69775	-1.32446	-2.20752	-2.92761
102.6	0.286499	0.365845	0.342773	0.343994	0.369873	0.219971	-0.18811	-0.70007	-1.31506	-2.21069	-2.92444
102.7	0.27478	0.365845	0.342773	0.338501	0.362061	0.22229	-0.18189	-0.69849	-1.32129	-2.19897	-2.92761
102.8	0.27478	0.355713	0.334961	0.3479	0.363647	0.219971	-0.18738	-0.70398	-1.31274	-2.19971	-2.92371
102.9	0.27478	0.336914	0.33728	0.336182	0.369873	0.221558	-0.17639	-0.70947	-1.31348	-2.19897	-2.92444
103	0.2771	0.346313	0.34668	0.336182	0.358154	0.230103	-0.17017	-0.70007	-1.30493	-2.19971	-2.92761
103.1	0.286499	0.3479	0.34668	0.337769	0.360474	0.231689	-0.17957	-0.70007	-1.30334	-2.19897	-2.92444
103.2	0.288086	0.354126	0.348267	0.336182	0.369873	0.231689	-0.17017	-0.69849	-1.30176	-2.18958	-2.91589
103.3	0.294312	0.354126	0.354492	0.338501	0.362061	0.221558	-0.17566	-0.70166	-1.30725	-2.19971	-2.91821
103.4	0.286499	0.354126	0.354492	0.3479	0.362061	0.227783	-0.16626	-0.69067	-1.30493	-2.19897	-2.92212
103.5	0.286499	0.348633	0.354492	0.338501	0.350342	0.230103	-0.16467	-0.69226	-1.30725	-2.19971	-2.91821
103.6	0.286499	0.358032	0.342773	0.3479	0.351929	0.231689	-0.17017	-0.68994	-1.30493	-2.19116	-2.92371
103.7	0.27478	0.358032	0.345093	0.341675	0.350342	0.234009	-0.16785	-0.68054	-1.30176	-2.18958	-2.92444
103.8	0.27478	0.346313	0.354492	0.3479	0.352661	0.243408	-0.15845	-0.69226	-1.29553	-2.19739	-2.91821
103.9	0.2771	0.346313	0.354492	0.3479	0.36438	0.233276	-0.16626	-0.68994	-1.30493	-2.18176	-2.93384
104	0.286499	0.346313	0.354492	0.338501	0.373779	0.239502	-0.16467	-0.68677	-1.30334	-2.18958	-2.91589
104.1	0.286499	0.3479	0.34668	0.3479	0.363647	0.227783	-0.15845	-0.68054	-1.30176	-2.18176	-2.92444
104.2	0.27478	0.354126	0.34668	0.349487	0.369873	0.230103	-0.15845	-0.68994	-1.29321	-2.17944	-2.91589
104.3	0.276367	0.354126	0.348267	0.355713	0.358154	0.231689	-0.16785	-0.68054	-1.29553	-2.18018	-2.91663
104.4	0.27478	0.354126	0.342773	0.358032	0.360474	0.233276	-0.15845	-0.68054	-1.29395	-2.17944	-2.91589
104.5	0.27478	0.354126	0.345093	0.367432	0.362061	0.227783	-0.16626	-0.68677	-1.29321	-2.16846	-2.91431
104.6	0.27478	0.356445	0.34668	0.3573	0.363647	0.22229	-0.17639	-0.67822	-1.28381	-2.17163	-2.90417
104.7	0.2771	0.354126	0.348999	0.365845	0.358154	0.231689	-0.17017	-0.66882	-1.29321	-2.15991	-2.90491
104.8	0.286499	0.354126	0.358398	0.367432	0.360474	0.233276	-0.16785	-0.67896	-1.28381	-2.15674	-2.89636
104.9	0.27478	0.355713	0.348267	0.367432	0.369873	0.227783	-0.15845	-0.67041	-1.28223	-2.15991	-2.90491
105	0.27478	0.354126	0.354492	0.369751	0.363647	0.230103	-0.16858	-0.67273	-1.28149	-2.14893	-2.89868
105.1	0.27478	0.354126	0.356812	0.380737	0.372192	0.231689	-0.17017	-0.67822	-1.28223	-2.14819	-2.90808
105.2	0.266968	0.356445	0.366211	0.386963	0.381592	0.231689	-0.17017	-0.66724	-1.27368	-2.15051	-2.90491
105.3	0.266968	0.365845	0.366211	0.375244	0.369873	0.221558	-0.16785	-0.67273	-1.276	-2.14893	-2.89636
105.4	0.266968	0.365845	0.366211	0.377563	0.37146	0.227783	-0.15845	-0.67822	-1.27441	-2.1521	-2.89478
105.5	0.256836	0.365845	0.359985	0.386963	0.380005	0.227783	-0.17017	-0.66882	-1.26819	-2.14038	-2.88464
105.6	0.265381	0.365845	0.366211	0.37915	0.389404	0.227783	-0.16785	-0.67896	-1.27368	-2.13721	-2.88696
105.7	0.27478	0.354126	0.354492	0.37915	0.381592	0.230103	-0.16626	-0.67273	-1.27441	-2.12866	-2.89087
105.8	0.27478	0.354126	0.356812	0.380737	0.383911	0.234009	-0.17639	-0.67273	-1.26587	-2.12939	-2.88696
105.9	0.27478	0.356445	0.366211	0.375244	0.381592	0.231689	-0.17017	-0.67822	-1.25647	-2.12866	-2.88538
106	0.27478	0.365845	0.366211	0.375244	0.383179	0.233276	-0.17017	-0.66882	-1.26196	-2.13098	-2.88855
106.1	0.2771	0.359619	0.366211	0.369751	0.389404	0.239502	-0.16785	-0.67896	-1.2627	-2.12939	-2.88696
106.2	0.278687	0.365845	0.354492	0.37915	0.381592	0.239502	-0.16626	-0.67041	-1.25647	-2.12866	-2.89478
106.3	0.278687	0.365845	0.354492	0.37915	0.369873	0.230103	-0.17639	-0.66101	-1.26196	-2.13098	-2.88306
106.4	0.280273	0.354126	0.34668	0.369019	0.369873	0.239502	-0.17017	-0.65942	-1.2627	-2.14111	-2.86743
106.5	0.27478	0.354126	0.34668	0.375244	0.372192	0.233276	-0.17798	-0.65869	-1.25647	-2.13489	-2.87683
106.6	0.27478	0.354126	0.348267	0.377563	0.381592	0.239502	-0.17566	-0.64929	-1.26587	-2.14038	-2.87524
106.7	0.2771	0.354126	0.342773	0.375244	0.37146	0.239502	-0.17798	-0.65869	-1.2627	-2.1427	-2.88306
106.8	0.286499	0.348633	0.345093	0.376831	0.369873	0.241821	-0.17639	-0.64771	-1.25647	-2.14038	-2.87524
106.9	0.286499	0.358032	0.354492	0.375244	0.369873	0.252808	-0.17017	-0.6532	-1.25415	-2.13721	-2.88538
107	0.288086	0.358032	0.34668	0.375244	0.369873	0.247314	-0.17957	-0.65869	-1.25647	-2.1427	-2.87683
107.1	0.294312	0.359619	0.348999	0.377563	0.360474	0.241821	-0.17798	-0.64771	-1.2627	-2.14038	-2.87683
107.2	0.294312	0.365845	0.358398	0.386963	0.369873	0.251221	-0.17798	-0.64148	-1.25415	-2.13721	-2.87366
107.3	0.288818	0.365845	0.358398	0.389282	0.369873	0.252808	-0.1897	-0.63916	-1.24475	-2.1427	-2.87915
107.4	0.298218	0.365845	0.348267	0.38855	0.363647	0.261353	-0.1897	-0.64148	-1.25415	-2.14819	-2.88464
107.5	0.298218	0.354126	0.354492	0.394775	0.369873	0.270752	-0.19592	-0.63989	-1.24316	-2.13879	-2.88538
107.6	0.286499	0.356445	0.354492	0.394775	0.369873	0.273071	-0.1897	-0.64148	-1.23694	-2.14893	-2.87683
107.7	0.286499	0.365845	0.34668	0.394775	0.372192	0.272339	-0.20142	-0.63916	-1.24243	-2.14038	-2.87134
107.8	0.288086	0.367432	0.34668	0.386963	0.381592	0.278564	-0.1991	-0.62817	-1.24316	-2.1427	-2.85571
107.9	0.294312	0.373657	0.334961	0.386963	0.37146	0.270752	-0.1897	-0.61963	-1.23462	-2.14893	-2.86584
108	0.284912	0.361938	0.33728	0.389282	0.377686	0.270752	-0.1897	-0.62195	-1.23303	-2.1521	-2.86511
108.1	0.294312	0.364258	0.34668	0.386963	0.380005	0.273071	-0.19519	-0.61963	-1.23303	-2.14038	-2.86353
108.2	0.286499	0.373657	0.336548	0.386963	0.389404	0.270752	-0.18579	-0.61646	-1.24316	-2.13721	-2.85962
108.3	0.286499	0.365845	0.354492	0.38855	0.381592	0.270752	-0.19592	-0.61023	-1.24866	-2.14038	-2.86511
108.4	0.288086	0.367432	0.342773	0.394775	0.381592	0.272339	-0.1897	-0.61963	-1.24634	-2.13098	-2.85413
108.5	0.294312	0.373657	0.345093	0.389282	0.372192	0.278564	-0.20142	-0.62036	-1.24475	-2.13721	-2.8573
108.6	0.294312	0.375977	0.354492	0.398682	0.381592	0.278564	-0.20142	-0.62195	-1.24243	-2.14038	-2.85413
108.7	0.284912	0.373657	0.34668	0.400269	0.383179	0.273071	-0.20923	-0.61963	-1.24316	-2.13098	-2.8573
108.8	0.294312	0.387695	0.34668	0.397095	0.389404	0.282471	-0.20691	-0.62195	-1.24475	-2.13721	-2.85339
108.9	0.288818	0.385376	0.34668	0.406494	0.389404	0.282471	-0.20923	-0.62817	-1.24243	-2.14038	-2.85413
109	0.298218	0.386963	0.334961	0.406494	0.391724	0.272339	-0.20923	-0.62195	-1.23145	-2.1427	-2.85962
109.1	0.298218	0.393188	0.336548	0.406494	0.393311	0.278564	-0.21704	-0.61963	-1.23462	-2.13879	-2.8573
109.2	0.299805	0.385376	0.334961	0.400269	0.394897	0.280884	-0.21545	-0.62195	-1.23303	-2.13098	-2.85413
109.3	0.294312	0.385376	0.33728	0.408813	0.401123	0.290283	-0.20691	-0.61963	-1.22913	-2.12866	-2.8573
109.4	0.294312	0.385376	0.34668	0.418213	0.403442	0.290283	-0.20923	-0.61023	-1.22522	-2.12939	-2.85571
109.5	0.296631	0.387695	0.334961	0.418213	0.401123	0.280884	-0.20923	-0.61646	-1.22522	-2.13098	-2.85181
109.6	0.30603	0.386963	0.336548	0.406494	0.401123	0.290283	-0.21545	-0.60791	-1.23145	-2.14038	-2.84631
109.7	0.298218	0.393188	0.334961	0.406494	0.401123	0.290283	-0.21863	-0.59692	-1.23462	-2.13879	-2.84558
109.8	0.298218	0.393188	0.334961	0.406494	0.401123	0.284058	-0.20923	-0.60242	-1.22522	-2.14893	-2.8479
109.9	0.288086	0.395508	0.33728	0.397095	0.389404	0.290283	-0.20691	-0.6001	-1.23462	-2.1521	-2.84399
110	0.294312	0.404907	0.34668	0.398682	0.390991	0.292603	-0.19751	-0.59851	-1.22363	-2.15051	-2.83386
110.1	0.294312	0.404907	0.334961	0.398682	0.389404	0.302002	-0.19751	-0.59692	-1.22522	-2.14893	-2.82288
110.2	0.288818	0.397095	0.348999	0.398682	0.391724	0.302002	-0.20374	-0.6001	-1.2229	-2.15442	-2.82605
110.3	0.298218	0.398682	0.358398	0.400269	0.401123	0.29187	-0.20923	-0.5907	-1.22363	-2.15991	-2.82837
110.4	0.298218	0.407227	0.34668	0.406494	0.401123	0.309814	-0.20691	-0.60083	-1.21741	-2.14819	-2.83228
110.5	0.299805	0.404907	0.348267	0.394775	0.403442	0.298096	-0.20764	-0.5946	-1.2229	-2.15051	-2.81506
110.6	0.30603	0.404907	0.354492	0.394775	0.401123	0.298096	-0.20142	-0.6001	-1.22522	-2.15674	-2.82605
110.7	0.296631	0.404907	0.354492	0.397095	0.401123	0.300415	-0.20691	-0.5907	-1.22363	-2.15051	-2.81665
110.8	0.30603	0.404907	0.354492	0.398682	0.401123	0.309814	-0.19751	-0.5907	-1.21509	-2.15991	-2.82446
110.9	0.30603	0.406494	0.354492	0.400269	0.401123	0.311401	-0.20764	-0.58838	-1.21191	-2.15674	-2.80884
111	0.296631	0.404907	0.348999	0.406494	0.40271	0.312134	-0.20142	-0.58911	-1.21741	-2.16223	-2.81433
111.1	0.30603	0.393188	0.358398	0.394775	0.408936	0.321533	-0.20691	-0.58289	-1.21509	-2.15991	-2.81665
111.2	0.299805	0.393188	0.358398	0.397095	0.408936	0.311401	-0.19751	-0.58838	-1.21741	-2.16223	-2.81665
111.3	0.30603	0.395508	0.359985	0.406494	0.401123	0.317627	-0.19592	-0.57739	-1.2229	-2.16064	-2.82056
111.4	0.30603	0.404907	0.366211	0.406494	0.391724	0.317627	-0.1991	-0.57117	-1.21191	-2.15991	-2.81665
111.5	0.30835	0.407227	0.366211	0.400269	0.401123	0.312134	-0.18738	-0.58057	-1.21741	-2.14893	-2.82446
111.6	0.317749	0.418213	0.354492	0.406494	0.401123	0.321533	-0.17798	-0.57117	-1.2229	-2.1521	-2.81665
111.7	0.30603	0.424438	0.356812	0.406494	0.40271	0.321533	-0.1842	-0.5907	-1.2135	-2.15051	-2.81433
111.8	0.307617	0.41272	0.366211	0.406494	0.408936	0.323853	-0.17566	-0.5907	-1.22363	-2.14819	-2.81506
111.9	0.30603	0.41272	0.354492	0.406494	0.401123	0.32312	-0.17639	-0.58911	-1.21509	-2.13879	-2.80652
112	0.30603	0.407227	0.356079	0.394775	0.403442	0.329346	-0.17017	-0.58838	-1.20569	-2.14893	-2.80334
112.1	0.294312	0.416626	0.362305	0.397095	0.412842	0.329346	-0.16785	-0.5907	-1.21191	-2.14038	-2.7948
112.2	0.294312	0.416626	0.356812	0.406494	0.412842	0.317627	-0.16626	-0.5907	-1.21509	-2.13879	-2.79553
112.3	0.296631	0.418213	0.374023	0.406494	0.40271	0.319946	-0.16626	-0.60083	-1.20337	-2.14893	-2.7948
112.4	0.298218	0.426758	0.367798	0.398682	0.408936	0.329346	-0.17639	-0.59229	-1.2002	-2.14819	-2.79712
112.5	0.298218	0.424438	0.374023	0.398682	0.408936	0.319214	-0.17017	-0.5907	-1.20337	-2.13879	-2.80725
112.6	0.298218	0.426025	0.374023	0.386963	0.411255	0.312134	-0.17957	-0.5907	-1.19238	-2.14893	-2.79871
112.7	0.288086	0.424438	0.364624	0.389282	0.420654	0.321533	-0.16858	-0.6001	-1.19788	-2.1521	-2.7948
112.8	0.296631	0.426758	0.374023	0.400269	0.420654	0.32312	-0.17017	-0.5907	-1.19556	-2.1427	-2.79712
112.9	0.294312	0.436157	0.374023	0.406494	0.408936	0.329346	-0.16785	-0.59692	-1.19397	-2.15051	-2.80334
113	0.294312	0.438477	0.366211	0.406494	0.410522	0.329346	-0.15845	-0.5907	-1.19397	-2.14819	-2.80652
113.1	0.286499	0.437744	0.366211	0.394775	0.408936	0.317627	-0.17017	-0.6001	-1.2041	-2.14893	-2.79553
113.2	0.286499	0.44397	0.36853	0.394775	0.411255	0.312134	-0.16785	-0.5907	-1.20337	-2.14819	-2.79712
113.3	0.286499	0.44397	0.37793	0.397095	0.408936	0.321533	-0.15845	-0.5907	-1.19397	-2.14893	-2.80652
113.4	0.288086	0.44397	0.366211	0.406494	0.408936	0.321533	-0.16626	-0.59692	-1.2041	-2.1427	-2.79553
113.5	0.294312	0.436157	0.367798	0.408081	0.403442	0.311401	-0.16626	-0.5907	-1.19556	-2.14819	-2.7948
113.6	0.296631	0.438477	0.374023	0.414307	0.412842	0.317627	-0.17639	-0.6001	-1.19165	-2.13879	-2.79712
113.7	0.294312	0.436157	0.374023	0.406494	0.40271	0.317627	-0.17017	-0.5907	-1.18066	-2.14893	-2.80725
113.8	0.294312	0.437744	0.374023	0.408813	0.408936	0.317627	-0.17566	-0.5907	-1.18616	-2.14038	-2.80652
113.9	0.286499	0.44397	0.36853	0.418213	0.408936	0.309814	-0.17798	-0.58911	-1.18384	-2.1427	-2.79712
114	0.286499	0.44397	0.366211	0.418213	0.411255	0.312134	-0.17798	-0.5946	-1.18066	-2.14893	-2.80652
114.1	0.288818	0.436157	0.367798	0.418213	0.414429	0.321533	-0.17639	-0.59229	-1.18616	-2.14038	-2.80334
114.2	0.298218	0.436157	0.374023	0.418213	0.420654	0.309814	-0.16785	-0.5907	-1.18384	-2.13098	-2.7948
114.3	0.298218	0.438477	0.374023	0.4198	0.408936	0.311401	-0.17017	-0.5907	-1.17444	-2.14038	-2.7854
114.4	0.288086	0.447876	0.376343	0.414307	0.408936	0.317627	-0.17017	-0.5907	-1.18457	-2.13721	-2.79553
114.5	0.294312	0.436157	0.37793	0.414307	0.408936	0.312134	-0.17639	-0.6001	-1.18616	-2.13098	-2.78699
114.6	0.294312	0.436157	0.379517	0.414307	0.411255	0.321533	-0.17017	-0.5907	-1.18384	-2.14038	-2.78381
114.7	0.296631	0.436157	0.374023	0.406494	0.412842	0.309814	-0.16785	-0.59692	-1.17444	-2.13721	-2.78931
114.8	0.30603	0.437744	0.374023	0.406494	0.420654	0.312134	-0.17017	-0.5907	-1.18225	-2.13098	-2.7948
114.9	0.298218	0.44397	0.376343	0.394775	0.420654	0.309814	-0.17017	-0.5907	-1.16663	-2.12866	-2.7948
115	0.299805	0.446289	0.374023	0.397095	0.414429	0.311401	-0.16785	-0.6001	-1.16663	-2.13098	-2.79553
115.1	0.30603	0.44397	0.374023	0.408081	0.408936	0.309814	-0.16626	-0.5907	-1.17212	-2.13721	-2.78931
115.2	0.294312	0.436157	0.366211	0.414307	0.411255	0.309814	-0.16467	-0.59692	-1.17444	-2.12866	-2.7948
115.3	0.294312	0.436157	0.36853	0.406494	0.420654	0.312134	-0.15845	-0.60242	-1.17285	-2.12939	-2.79553
115.4	0.294312	0.437744	0.37793	0.408813	0.408936	0.321533	-0.15845	-0.6001	-1.16663	-2.13489	-2.79712
115.5	0.294312	0.432251	0.379517	0.418213	0.408936	0.311401	-0.17017	-0.59851	-1.17212	-2.13257	-2.7948
115.6	0.286499	0.432251	0.385742	0.418213	0.410522	0.317627	-0.16785	-0.59851	-1.16272	-2.12866	-2.79553
115.7	0.288818	0.43457	0.385742	0.420532	0.408936	0.312134	-0.15686	-0.60864	-1.17285	-2.11768	-2.7948
115.8	0.298218	0.44397	0.388062	0.429932	0.408936	0.321533	-0.15064	-0.60242	-1.16663	-2.12085	-2.79553
115.9	0.298218	0.44397	0.397461	0.4198	0.408936	0.321533	-0.15064	-0.60242	-1.17603	-2.11145	-2.79871
116	0.299805	0.436157	0.387329	0.426025	0.411255	0.321533	-0.15064	-0.61182	-1.16663	-2.11768	-2.79712
116.1	0.30603	0.436157	0.393555	0.426025	0.420654	0.32312	-0.15613	-0.60242	-1.17444	-2.12085	-2.79321
116.2	0.30603	0.424438	0.385742	0.414307	0.408936	0.317627	-0.14673	-0.61023	-1.17285	-2.11145	-2.78931
116.3	0.30835	0.424438	0.376343	0.414307	0.411255	0.319946	-0.14673	-0.60864	-1.18384	-2.10986	-2.79321
116.4	0.30603	0.426758	0.385742	0.408813	0.420654	0.329346	-0.15686	-0.6001	-1.17444	-2.10913	-2.78931
116.5	0.30603	0.436157	0.385742	0.418213	0.412842	0.321533	-0.15064	-0.5907	-1.17444	-2.11145	-2.7948
116.6	0.30603	0.429932	0.387329	0.418213	0.414429	0.309814	-0.15845	-0.60242	-1.17444	-2.10913	-2.79553
116.7	0.30603	0.44397	0.393555	0.4198	0.420654	0.312134	-0.15845	-0.60791	-1.18384	-2.10596	-2.78699
116.8	0.30603	0.436157	0.388062	0.414307	0.408936	0.321533	-0.16785	-0.59692	-1.18066	-2.11145	-2.7854
116.9	0.294312	0.426758	0.397461	0.414307	0.411255	0.32312	-0.15845	-0.5907	-1.17444	-2.10913	-2.79712
117	0.295898	0.436157	0.385742	0.414307	0.412842	0.329346	-0.15845	-0.5907	-1.18384	-2.10986	-2.79321
117.1	0.302124	0.437744	0.387329	0.416626	0.412842	0.329346	-0.15845	-0.6001	-1.17285	-2.11145	-2.78931
117.2	0.302124	0.44397	0.393555	0.418213	0.40271	0.321533	-0.16858	-0.58911	-1.17444	-2.10913	-2.7948
117.3	0.294312	0.432251	0.384155	0.4198	0.408936	0.312134	-0.16235	-0.58289	-1.17444	-2.10986	-2.78381
117.4	0.296631	0.432251	0.393555	0.428345	0.408936	0.321533	-0.16785	-0.58057	-1.18384	-2.10132	-2.78931
117.5	0.30603	0.424438	0.393555	0.437744	0.401123	0.32312	-0.15845	-0.57898	-1.17444	-2.09814	-2.7948
117.6	0.30603	0.426758	0.388062	0.437744	0.403442	0.317627	-0.15845	-0.57898	-1.18616	-2.10364	-2.78381
117.7	0.294312	0.436157	0.397461	0.427612	0.412842	0.317627	-0.17017	-0.58911	-1.18457	-2.10913	-2.78699
117.8	0.294312	0.424438	0.397461	0.433838	0.401123	0.309814	-0.16785	-0.58289	-1.18384	-2.09741	-2.7854
117.9	0.294312	0.424438	0.399048	0.436157	0.401123	0.312134	-0.16467	-0.58057	-1.17444	-2.09814	-2.79553
118	0.294312	0.416626	0.405273	0.445557	0.401123	0.321533	-0.15845	-0.57117	-1.17444	-2.09192	-2.78699
118.1	0.296631	0.424438	0.407593	0.437744	0.389404	0.32312	-0.15845	-0.57898	-1.18457	-2.10132	-2.78308
118.2	0.30603	0.416626	0.405273	0.440063	0.389404	0.317627	-0.15613	-0.57739	-1.18384	-2.09814	-2.78381
118.3	0.30603	0.416626	0.40686	0.449463	0.390991	0.319946	-0.15686	-0.57117	-1.17212	-2.0896	-2.77527
118.4	0.30603	0.416626	0.405273	0.439331	0.387817	0.329346	-0.15064	-0.58057	-1.17285	-2.09033	-2.776
118.5	0.307617	0.416626	0.405273	0.445557	0.383179	0.32312	-0.14832	-0.57117	-1.16663	-2.09192	-2.77527
118.6	0.30603	0.418213	0.405273	0.445557	0.389404	0.329346	-0.14673	-0.58057	-1.16663	-2.0896	-2.77759
118.7	0.30603	0.41272	0.407593	0.445557	0.389404	0.317627	-0.14673	-0.57117	-1.17444	-2.0802	-2.78381
118.8	0.30603	0.41272	0.405273	0.440063	0.377686	0.317627	-0.15686	-0.56958	-1.17444	-2.07861	-2.77527
118.9	0.30835	0.41272	0.405273	0.449463	0.380005	0.317627	-0.14832	-0.57117	-1.17212	-2.08179	-2.776
119	0.317749	0.41272	0.40686	0.437744	0.389404	0.312134	-0.13892	-0.58057	-1.17285	-2.07239	-2.76746
119.1	0.317749	0.404907	0.413086	0.437744	0.389404	0.321533	-0.14514	-0.57117	-1.16663	-2.07788	-2.76196
119.2	0.30603	0.404907	0.415405	0.439331	0.391724	0.323853	-0.13892	-0.56958	-1.16663	-2.0802	-2.75806
119.3	0.30603	0.404907	0.424805	0.445557	0.401123	0.333252	-0.14832	-0.57117	-1.17212	-2.07861	-2.76746
119.4	0.307617	0.404907	0.416992	0.433838	0.401123	0.32312	-0.13892	-0.56885	-1.17444	-2.07007	-2.76428
119.5	0.30603	0.404907	0.418579	0.433838	0.40271	0.329346	-0.1366	-0.55945	-1.17285	-2.06848	-2.75574
119.6	0.30603	0.407227	0.424805	0.426025	0.401123	0.331665	-0.13733	-0.56958	-1.17603	-2.07861	-2.75647
119.7	0.30835	0.416626	0.413086	0.428345	0.401123	0.341064	-0.1311	-0.56104	-1.16663	-2.08179	-2.75574
119.8	0.317749	0.404907	0.415405	0.437744	0.401123	0.341064	-0.1311	-0.55945	-1.17444	-2.0708	-2.74475
119.9	0.317749	0.404907	0.424805	0.426025	0.389404	0.330933	-0.1366	-0.56885	-1.17285	-2.07239	-2.74792
120	0.317749	0.404907	0.424805	0.4198	0.389404	0.329346	-0.1272	-0.55786	-1.17834	-2.07007	-2.73621
120.1	0.30603	0.406494	0.424805	0.426025	0.389404	0.329346	-0.1272	-0.55164	-1.17603	-2.06067	-2.73462
120.2	0.307617	0.41272	0.424805	0.426025	0.389404	0.331665	-0.1272	-0.56335	-1.17444	-2.07007	-2.73303
120.3	0.313843	0.41272	0.416992	0.426025	0.383911	0.329346	-0.13733	-0.56335	-1.17212	-2.06689	-2.73621
120.4	0.30603	0.404907	0.419312	0.428345	0.393311	0.329346	-0.1311	-0.56104	-1.17285	-2.06067	-2.73303
120.5	0.30603	0.393188	0.416992	0.426025	0.383179	0.32312	-0.12878	-0.55945	-1.16663	-2.05835	-2.73621
120.6	0.30835	0.393188	0.416992	0.426025	0.389404	0.329346	-0.11939	-0.55786	-1.17212	-2.06067	-2.72522
120.7	0.317749	0.393188	0.418579	0.428345	0.389404	0.331665	-0.1178	-0.55164	-1.16272	-2.05908	-2.72839
120.8	0.317749	0.38147	0.424805	0.437744	0.377686	0.341064	-0.11939	-0.54932	-1.17444	-2.06067	-2.72681
120.9	0.30603	0.38147	0.424805	0.431519	0.377686	0.341064	-0.11939	-0.55164	-1.17285	-2.07007	-2.7229
121	0.30835	0.38147	0.427124	0.437744	0.377686	0.342651	-0.11939	-0.55005	-1.16431	-2.06067	-2.71899
121.1	0.317749	0.38147	0.436523	0.437744	0.377686	0.337158	-0.1311	-0.54382	-1.16663	-2.06689	-2.71667
121.2	0.30603	0.38147	0.436523	0.437744	0.372192	0.337158	-0.12878	-0.5415	-1.16504	-2.05835	-2.7135
121.3	0.30603	0.38147	0.424805	0.426025	0.381592	0.339478	-0.1272	-0.53992	-1.16663	-2.06067	-2.70728
121.4	0.307617	0.38147	0.424805	0.428345	0.381592	0.348877	-0.1272	-0.53833	-1.16431	-2.06067	-2.71667
121.5	0.313843	0.373657	0.416992	0.437744	0.381592	0.348877	-0.13892	-0.5321	-1.15491	-2.0708	-2.7135
121.6	0.30603	0.373657	0.416992	0.429932	0.37146	0.341064	-0.13892	-0.5415	-1.15259	-2.07007	-2.71667
121.7	0.30603	0.373657	0.416992	0.429932	0.377686	0.341064	-0.13892	-0.5321	-1.14319	-2.05835	-2.70569
121.8	0.30603	0.361938	0.418579	0.431519	0.380005	0.331665	-0.15064	-0.5321	-1.15491	-2.06067	-2.69714
121.9	0.30835	0.364258	0.413086	0.426025	0.389404	0.341064	-0.14832	-0.5376	-1.15332	-2.05908	-2.69324
122	0.317749	0.373657	0.413086	0.426025	0.381592	0.342651	-0.13892	-0.5282	-1.15491	-2.06067	-2.69397
122.1	0.30603	0.365845	0.413086	0.426025	0.381592	0.341064	-0.13733	-0.53992	-1.15259	-2.07007	-2.68542
122.2	0.307617	0.365845	0.405273	0.428345	0.381592	0.341064	-0.1311	-0.53833	-1.1416	-2.05908	-2.68616
122.3	0.313843	0.365845	0.405273	0.437744	0.383179	0.341064	-0.13892	-0.53992	-1.14709	-2.06067	-2.68542
122.4	0.30603	0.365845	0.405273	0.437744	0.389404	0.329346	-0.1366	-0.53992	-1.14478	-2.07007	-2.68774
122.5	0.30603	0.354126	0.407593	0.437744	0.380005	0.343384	-0.1272	-0.5376	-1.13538	-2.07239	-2.68616
122.6	0.30835	0.354126	0.416992	0.426025	0.389404	0.352783	-0.12561	-0.53992	-1.13379	-2.0708	-2.68542
122.7	0.30603	0.354126	0.405273	0.426025	0.389404	0.341064	-0.1311	-0.53833	-1.13306	-2.07239	-2.68384
122.8	0.30603	0.346313	0.405273	0.427612	0.389404	0.341064	-0.1311	-0.54382	-1.12366	-2.07007	-2.67603
122.9	0.307617	0.346313	0.405273	0.426025	0.389404	0.330933	-0.13892	-0.55164	-1.13538	-2.07239	-2.68542
123	0.313843	0.346313	0.399048	0.426025	0.383911	0.337158	-0.13892	-0.55164	-1.13538	-2.07239	-2.67444
123.1	0.30603	0.334595	0.405273	0.428345	0.393311	0.339478	-0.1366	-0.54932	-1.13379	-2.07861	-2.68774
123.2	0.30835	0.336914	0.405273	0.437744	0.393311	0.341064	-0.13892	-0.55164	-1.13306	-2.07007	-2.68542
123.3	0.317749	0.346313	0.405273	0.426025	0.394897	0.341064	-0.13892	-0.55164	-1.13538	-2.06067	-2.68774
123.4	0.30603	0.346313	0.407593	0.426025	0.389404	0.342651	-0.13892	-0.55164	-1.13538	-2.07007	-2.68384
123.5	0.30603	0.346313	0.405273	0.426025	0.391724	0.348877	-0.13892	-0.55786	-1.13306	-2.05908	-2.67603
123.6	0.30603	0.346313	0.405273	0.426025	0.401123	0.348877	-0.14514	-0.54932	-1.13379	-2.05286	-2.67444
123.7	0.307617	0.340088	0.397461	0.426025	0.401123	0.339478	-0.13892	-0.53992	-1.12756	-2.05835	-2.67761
123.8	0.313843	0.346313	0.397461	0.418213	0.40271	0.348877	-0.15064	-0.55164	-1.13538	-2.04895	-2.67371
123.9	0.302124	0.346313	0.397461	0.418213	0.401123	0.341064	-0.15064	-0.55005	-1.13538	-2.06067	-2.67444
124	0.304443	0.334595	0.385742	0.4198	0.401123	0.341064	-0.14832	-0.5415	-1.13306	-2.06689	-2.66821
124.1	0.30603	0.334595	0.388062	0.426025	0.401123	0.341064	-0.13892	-0.5321	-1.13538	-2.07007	-2.67371
124.2	0.30603	0.325195	0.397461	0.414307	0.391724	0.343384	-0.13892	-0.5321	-1.1416	-2.06067	-2.67444
124.3	0.30835	0.334595	0.385742	0.414307	0.401123	0.341064	-0.13892	-0.53992	-1.13538	-2.05908	-2.66821
124.4	0.30603	0.326782	0.387329	0.416626	0.40271	0.342651	-0.14673	-0.54932	-1.14709	-2.07007	-2.67761
124.5	0.30603	0.326782	0.393555	0.426025	0.408936	0.348877	-0.14514	-0.53992	-1.14478	-2.06067	-2.67603
124.6	0.30603	0.326782	0.385742	0.426025	0.397217	0.351196	-0.13892	-0.53992	-1.14319	-2.07007	-2.67444
124.7	0.30603	0.326782	0.385742	0.426025	0.399536	0.352783	-0.14832	-0.54773	-1.14319	-2.06689	-2.67761
124.8	0.299805	0.326782	0.385742	0.418213	0.401123	0.35437	-0.13892	-0.54614	-1.15332	-2.06067	-2.67603
124.9	0.30603	0.315063	0.376343	0.418213	0.401123	0.348877	-0.13892	-0.55164	-1.14478	-2.07007	-2.68616
125	0.30603	0.31665	0.385742	0.406494	0.401123	0.348877	-0.15064	-0.55164	-1.13538	-2.05908	-2.67761
125.1	0.30603	0.325195	0.385742	0.408813	0.389404	0.351196	-0.15845	-0.56335	-1.14319	-2.05286	-2.68774
125.2	0.296631	0.334595	0.37793	0.418213	0.389404	0.360596	-0.15845	-0.56104	-1.151	-2.06067	-2.68542
125.3	0.30603	0.334595	0.379517	0.418213	0.383179	0.352783	-0.15845	-0.55945	-1.13538	-2.07007	-2.68225
125.4	0.307617	0.326782	0.385742	0.406494	0.389404	0.35437	-0.15845	-0.55945	-1.13538	-2.06848	-2.68542
125.5	0.30603	0.328369	0.374023	0.406494	0.389404	0.348877	-0.15613	-0.55786	-1.14478	-2.07861	-2.68616
125.6	0.30603	0.334595	0.376343	0.398682	0.380005	0.348877	-0.15845	-0.55164	-1.1416	-2.07007	-2.68774
125.7	0.294312	0.322876	0.385742	0.400269	0.389404	0.351196	-0.15845	-0.56104	-1.13538	-2.07239	-2.68774
125.8	0.294312	0.325195	0.37793	0.406494	0.389404	0.360596	-0.16467	-0.55164	-1.13538	-2.07861	-2.69714
125.9	0.296631	0.336914	0.37793	0.406494	0.381592	0.348877	-0.15845	-0.55164	-1.14478	-2.07007	-2.68774
126	0.30603	0.338501	0.367798	0.406494	0.381592	0.348877	-0.15845	-0.55786	-1.13538	-2.07239	-2.69397
126.1	0.298218	0.340088	0.374023	0.394775	0.369873	0.348877	-0.16785	-0.54932	-1.13538	-2.07788	-2.68542
126.2	0.298218	0.334595	0.364624	0.394775	0.369873	0.350464	-0.15845	-0.55164	-1.1416	-2.06689	-2.68774
126.3	0.298218	0.334595	0.374023	0.386963	0.369873	0.356689	-0.15686	-0.55945	-1.14709	-2.07239	-2.68616
126.4	0.288086	0.334595	0.374023	0.386963	0.372192	0.348877	-0.15845	-0.55713	-1.14478	-2.0802	-2.69714
126.5	0.294312	0.325195	0.37561	0.389282	0.373779	0.351196	-0.15845	-0.55945	-1.14319	-2.07788	-2.68774
126.6	0.294312	0.3479	0.374023	0.398682	0.373779	0.360596	-0.17017	-0.55786	-1.1416	-2.07861	-2.69714
126.7	0.294312	0.342407	0.376343	0.386963	0.363647	0.360596	-0.16785	-0.56335	-1.14478	-2.07239	-2.69397
126.8	0.282593	0.342407	0.385742	0.386963	0.369873	0.362915	-0.15845	-0.56335	-1.13538	-2.08179	-2.69946
126.9	0.284912	0.344727	0.374023	0.386963	0.358154	0.360596	-0.16626	-0.56335	-1.14709	-2.0802	-2.70496
127	0.294312	0.354126	0.374023	0.386963	0.358154	0.360596	-0.16467	-0.56885	-1.15259	-2.07861	-2.69397
127.1	0.294312	0.354126	0.36853	0.386963	0.360474	0.362183	-0.17017	-0.55786	-1.1416	-2.08179	-2.69946
127.2	0.288086	0.3479	0.37793	0.37915	0.362061	0.360596	-0.17017	-0.55164	-1.14709	-2.0802	-2.70496
127.3	0.294312	0.356445	0.379517	0.37915	0.362061	0.362915	-0.16785	-0.56335	-1.14478	-2.09033	-2.70569
127.4	0.296631	0.365845	0.385742	0.37915	0.350342	0.360596	-0.15845	-0.56104	-1.14319	-2.08179	-2.70496
127.5	0.30603	0.367432	0.374023	0.380737	0.350342	0.360596	-0.17017	-0.55164	-1.15332	-2.07007	-2.70728
127.6	0.30603	0.373657	0.376343	0.386963	0.351929	0.362183	-0.16858	-0.55005	-1.14478	-2.06067	-2.70496
127.7	0.294312	0.361938	0.385742	0.386963	0.356567	0.368408	-0.17017	-0.55164	-1.13538	-2.06689	-2.70569
127.8	0.288818	0.364258	0.387329	0.375244	0.344116	0.360596	-0.17017	-0.54932	-1.13538	-2.06067	-2.69946
127.9	0.298218	0.373657	0.393555	0.375244	0.352661	0.360596	-0.16785	-0.53992	-1.14319	-2.05835	-2.70496
128	0.298218	0.373657	0.388062	0.375244	0.350342	0.351196	-0.17017	-0.55164	-1.15332	-2.05908	-2.69397
128.1	0.299805	0.373657	0.397461	0.369751	0.350342	0.360596	-0.17798	-0.53833	-1.14709	-2.05054	-2.69946
128.2	0.294312	0.375977	0.385742	0.37915	0.342529	0.348877	-0.17798	-0.54382	-1.15259	-2.04895	-2.70496
128.3	0.294312	0.377563	0.385742	0.376831	0.344116	0.341064	-0.17798	-0.54382	-1.14319	-2.06067	-2.69556
128.4	0.294312	0.37915	0.385742	0.355713	0.350342	0.342651	-0.1897	-0.5415	-1.15491	-2.05908	-2.70337
128.5	0.296631	0.385376	0.379517	0.358032	0.350342	0.337158	-0.18738	-0.5321	-1.15332	-2.06226	-2.69556
128.6	0.30603	0.387695	0.385742	0.367432	0.352661	0.337158	-0.18579	-0.52979	-1.15649	-2.06067	-2.70569
128.7	0.298218	0.397095	0.385742	0.355713	0.350342	0.331665	-0.18579	-0.5282	-1.15491	-2.06067	-2.69714
128.8	0.298218	0.397095	0.388062	0.355713	0.350342	0.341064	-0.19751	-0.52661	-1.15491	-2.07007	-2.69556
128.9	0.299805	0.386963	0.385742	0.349487	0.350342	0.341064	-0.19592	-0.52039	-1.15491	-2.06689	-2.70496
129	0.294312	0.393188	0.387329	0.355713	0.352661	0.342651	-0.1897	-0.5321	-1.15259	-2.07239	-2.70728
129.1	0.294312	0.393188	0.393555	0.355713	0.362061	0.348877	-0.20142	-0.52979	-1.15491	-2.0802	-2.7135
129.2	0.294312	0.395508	0.393555	0.343994	0.362061	0.337158	-0.1991	-0.5282	-1.15491	-2.0802	-2.71899
129.3	0.296631	0.404907	0.384155	0.343994	0.350342	0.337158	-0.1897	-0.53992	-1.16113	-2.0896	-2.71667
129.4	0.30603	0.397095	0.393555	0.338501	0.351929	0.337158	-0.18811	-0.53992	-1.15491	-2.07861	-2.7135
129.5	0.30603	0.398682	0.385742	0.3479	0.350342	0.329346	-0.1897	-0.53992	-1.15259	-2.07788	-2.71899
129.6	0.298218	0.404907	0.388062	0.336182	0.350342	0.331665	-0.1897	-0.55005	-1.15491	-2.06848	-2.72449
129.7	0.298218	0.393188	0.397461	0.336182	0.350342	0.341064	-0.1897	-0.55164	-1.15332	-2.0802	-2.72522
129.8	0.286499	0.393188	0.397461	0.336182	0.350342	0.329346	-0.1897	-0.55164	-1.14709	-2.07861	-2.72839
129.9	0.288086	0.393188	0.399048	0.337769	0.340942	0.329346	-0.20142	-0.55164	-1.14478	-2.08179	-2.72522
130	0.294312	0.393188	0.405273	0.343994	0.350342	0.331665	-0.1991	-0.54932	-1.14319	-2.0802	-2.71667
130.1	0.294312	0.395508	0.405273	0.336182	0.351929	0.341064	-0.19751	-0.53833	-1.15332	-2.07861	-2.71899
130.2	0.296631	0.404907	0.393555	0.324463	0.358154	0.333252	-0.19592	-0.54382	-1.14478	-2.08179	-2.72449
130.3	0.30603	0.404907	0.395874	0.326782	0.358154	0.333252	-0.1897	-0.54382	-1.13538	-2.0802	-2.72522
130.4	0.30603	0.397095	0.405273	0.336182	0.350342	0.333252	-0.1897	-0.5415	-1.1416	-2.0802	-2.71667
130.5	0.30603	0.385376	0.397461	0.336182	0.352661	0.32312	-0.18738	-0.53992	-1.13538	-2.0896	-2.71509
130.6	0.296631	0.386963	0.399048	0.336182	0.362061	0.329346	-0.1897	-0.53992	-1.14478	-2.07861	-2.72522
130.7	0.30603	0.393188	0.405273	0.338501	0.362061	0.329346	-0.1897	-0.53833	-1.13538	-2.0802	-2.72449
130.8	0.298218	0.38147	0.405273	0.3479	0.362061	0.329346	-0.1897	-0.5321	-1.14709	-2.0896	-2.72522
130.9	0.298218	0.38147	0.393555	0.3479	0.351929	0.317627	-0.18738	-0.5415	-1.15491	-2.07861	-2.72839
131	0.299805	0.38147	0.395874	0.349487	0.358154	0.317627	-0.17798	-0.5321	-1.15259	-2.07007	-2.72449
131.1	0.30603	0.373657	0.405273	0.355713	0.360474	0.312134	-0.17639	-0.53992	-1.1416	-2.07239	-2.71509
131.2	0.30603	0.375977	0.405273	0.355713	0.369873	0.321533	-0.17017	-0.5376	-1.14709	-2.07861	-2.72522
131.3	0.30603	0.385376	0.397461	0.355713	0.37146	0.321533	-0.17566	-0.5282	-1.14709	-2.07007	-2.72681
131.4	0.30835	0.385376	0.397461	0.358032	0.377686	0.311401	-0.17798	-0.53833	-1.15259	-2.07239	-2.73621
131.5	0.30603	0.373657	0.387329	0.359619	0.372192	0.317627	-0.17798	-0.5321	-1.14319	-2.07239	-2.72522
131.6	0.30603	0.373657	0.393555	0.359619	0.381592	0.312134	-0.17639	-0.53992	-1.14319	-2.07861	-2.72449
131.7	0.30603	0.375977	0.393555	0.3479	0.383911	0.321533	-0.17798	-0.54932	-1.15332	-2.07007	-2.72681
131.8	0.307617	0.377563	0.395874	0.349487	0.383179	0.309814	-0.17798	-0.53992	-1.14478	-2.07239	-2.72522
131.9	0.313843	0.377563	0.405273	0.355713	0.389404	0.309814	-0.17798	-0.53992	-1.13538	-2.06848	-2.72449
132	0.313843	0.37915	0.397461	0.355713	0.389404	0.311401	-0.17798	-0.55164	-1.1416	-2.05835	-2.7135
132.1	0.313843	0.385376	0.39978	0.358032	0.389404	0.317627	-0.17566	-0.55005	-1.13306	-2.06067	-2.71899
132.2	0.316162	0.385376	0.40918	0.367432	0.391724	0.312134	-0.17798	-0.55164	-1.13538	-2.06689	-2.71667
132.3	0.325562	0.385376	0.410767	0.367432	0.401123	0.321533	-0.17798	-0.55164	-1.13538	-2.05835	-2.71899
132.4	0.325562	0.385376	0.405273	0.369019	0.394897	0.321533	-0.17639	-0.56104	-1.14709	-2.06067	-2.71667
132.5	0.327148	0.385376	0.405273	0.363525	0.401123	0.309814	-0.16785	-0.55164	-1.14478	-2.0708	-2.7135
132.6	0.325562	0.387695	0.405273	0.363525	0.401123	0.312134	-0.17017	-0.55945	-1.1416	-2.07007	-2.70728
132.7	0.327881	0.385376	0.393555	0.365845	0.401123	0.321533	-0.17017	-0.55945	-1.13696	-2.07239	-2.71667
132.8	0.33728	0.385376	0.388062	0.375244	0.391724	0.315308	-0.16858	-0.56958	-1.15332	-2.07007	-2.71509
132.9	0.325562	0.385376	0.399048	0.369751	0.401123	0.321533	-0.17017	-0.56335	-1.14709	-2.06689	-2.72522
133	0.325562	0.385376	0.405273	0.37915	0.40271	0.309814	-0.17017	-0.56885	-1.15259	-2.07007	-2.71899
133.1	0.325562	0.385376	0.405273	0.380737	0.408936	0.309814	-0.16785	-0.57117	-1.14319	-2.06067	-2.72449
133.2	0.325562	0.377563	0.393555	0.386963	0.411255	0.312134	-0.15845	-0.56885	-1.15332	-2.06689	-2.72681
133.3	0.327148	0.377563	0.393555	0.386963	0.408936	0.321533	-0.16785	-0.55786	-1.14709	-2.07007	-2.72522
133.4	0.333374	0.37915	0.393555	0.377563	0.408936	0.309814	-0.15845	-0.56335	-1.15491	-2.05908	-2.71667
133.5	0.325562	0.373657	0.388062	0.386963	0.410522	0.311401	-0.16467	-0.56885	-1.16431	-2.05054	-2.71899
133.6	0.325562	0.375977	0.397461	0.386963	0.408936	0.309814	-0.15845	-0.55945	-1.15491	-2.04736	-2.72681
133.7	0.313843	0.385376	0.385742	0.386963	0.408936	0.309814	-0.15845	-0.56958	-1.16113	-2.05054	-2.73694
133.8	0.316162	0.385376	0.385742	0.38855	0.411255	0.312134	-0.15613	-0.57117	-1.15259	-2.05054	-2.72839
133.9	0.325562	0.37915	0.387329	0.394775	0.420654	0.321533	-0.15845	-0.56885	-1.15491	-2.03955	-2.72681
134	0.325562	0.385376	0.385742	0.386963	0.408936	0.321533	-0.15686	-0.55945	-1.15332	-2.03882	-2.72449
134.1	0.325562	0.375977	0.388062	0.386963	0.408936	0.311401	-0.15064	-0.56958	-1.15649	-2.03955	-2.7135
134.2	0.327881	0.385376	0.385742	0.389282	0.403442	0.319946	-0.14832	-0.56335	-1.14709	-2.03101	-2.71899
134.3	0.33728	0.385376	0.387329	0.398682	0.412842	0.329346	-0.13892	-0.56885	-1.15259	-2.02942	-2.71667
134.4	0.33728	0.385376	0.393555	0.398682	0.412842	0.329346	-0.13892	-0.55945	-1.14319	-2.02551	-2.7135
134.5	0.325562	0.373657	0.384155	0.386963	0.414429	0.329346	-0.14514	-0.57117	-1.15332	-2.02161	-2.71667
134.6	0.325562	0.373657	0.393555	0.386963	0.420654	0.330933	-0.1366	-0.57739	-1.15491	-2.02002	-2.71509
134.7	0.325562	0.365845	0.385742	0.38855	0.408936	0.329346	-0.1272	-0.56885	-1.15491	-2.01929	-2.7135
134.8	0.325562	0.368164	0.385742	0.394775	0.411255	0.317627	-0.12561	-0.55945	-1.16431	-2.00989	-2.71667
134.9	0.317749	0.377563	0.385742	0.397095	0.420654	0.317627	-0.11939	-0.56885	-1.15332	-2.0177	-2.70728
135	0.319336	0.37915	0.376343	0.406494	0.422241	0.319946	-0.12878	-0.55945	-1.15491	-2.00208	-2.70728
135.1	0.325562	0.385376	0.385742	0.406494	0.420654	0.321533	-0.11939	-0.55945	-1.15259	-2.01147	-2.71667
135.2	0.325562	0.373657	0.385742	0.406494	0.420654	0.321533	-0.1272	-0.55786	-1.15491	-2.00989	-2.7135
135.3	0.325562	0.373657	0.387329	0.400269	0.411255	0.312134	-0.12488	-0.55164	-1.15332	-2.0083	-2.70728
135.4	0.325562	0.373657	0.385742	0.406494	0.420654	0.32312	-0.1272	-0.56104	-1.15259	-1.99976	-2.71667
135.5	0.327881	0.375977	0.385742	0.408813	0.420654	0.329346	-0.12561	-0.55005	-1.15491	-2.00208	-2.71509
135.6	0.325562	0.377563	0.374023	0.418213	0.422241	0.317627	-0.11707	-0.54932	-1.15491	-2.00049	-2.7135
135.7	0.325562	0.37915	0.376343	0.418213	0.420654	0.319946	-0.10767	-0.53992	-1.16504	-1.99976	-2.70728
135.8	0.327148	0.373657	0.385742	0.408813	0.422974	0.329346	-0.11939	-0.55005	-1.16431	-1.99036	-2.71899
135.9	0.325562	0.375977	0.37793	0.418213	0.420654	0.330933	-0.11939	-0.54382	-1.15491	-1.99976	-2.72449
136	0.325562	0.385376	0.379517	0.4198	0.420654	0.337158	-0.1178	-0.54932	-1.15491	-1.99817	-2.72681
136.1	0.325562	0.385376	0.374023	0.426025	0.422974	0.329346	-0.11939	-0.53992	-1.16431	-1.99658	-2.72522
136.2	0.325562	0.377563	0.374023	0.426025	0.432373	0.329346	-0.11939	-0.53833	-1.15332	-2.00208	-2.72449
136.3	0.325562	0.377563	0.374023	0.414307	0.432373	0.331665	-0.1311	-0.54382	-1.15259	-2.00757	-2.72522
136.4	0.313843	0.367432	0.366211	0.416626	0.422241	0.329346	-0.1311	-0.5415	-1.14319	-1.99658	-2.71667
136.5	0.316162	0.373657	0.36853	0.418213	0.428467	0.329346	-0.12878	-0.5321	-1.1416	-1.99976	-2.71667
136.6	0.325562	0.375977	0.366211	0.418213	0.428467	0.32312	-0.1272	-0.52979	-1.14709	-1.99036	-2.70728
136.7	0.317749	0.385376	0.366211	0.4198	0.420654	0.329346	-0.1272	-0.52039	-1.14478	-2.00049	-2.7135
136.8	0.317749	0.373657	0.367798	0.426025	0.422974	0.329346	-0.1272	-0.52661	-1.14319	-1.99976	-2.71667
136.9	0.30603	0.375244	0.376343	0.414307	0.432373	0.331665	-0.13733	-0.5321	-1.1416	-1.99036	-2.70569
137	0.30603	0.38147	0.385742	0.414307	0.432373	0.341064	-0.1311	-0.52979	-1.14709	-2.00208	-2.70728
137.1	0.307617	0.38147	0.374023	0.408813	0.422241	0.341064	-0.13892	-0.52039	-1.14478	-2.00049	-2.71667
137.2	0.313843	0.375977	0.374023	0.418213	0.428467	0.329346	-0.1366	-0.5282	-1.14709	-2.00208	-2.70569
137.3	0.313843	0.385376	0.367798	0.418213	0.428467	0.329346	-0.13892	-0.52661	-1.15259	-1.99976	-2.70496
137.4	0.30835	0.373657	0.376343	0.408081	0.428467	0.329346	-0.13892	-0.52039	-1.14319	-1.99036	-2.70728
137.5	0.317749	0.375977	0.385742	0.416626	0.430786	0.32312	-0.1366	-0.52979	-1.1416	-1.99976	-2.71509
137.6	0.317749	0.385376	0.385742	0.426025	0.432373	0.329346	-0.12561	-0.52039	-1.14709	-1.98877	-2.69714
137.7	0.317749	0.386963	0.385742	0.426025	0.432373	0.329346	-0.1311	-0.5188	-1.14709	-1.98254	-2.69397
137.8	0.317749	0.385376	0.376343	0.427612	0.432373	0.331665	-0.1311	-0.51257	-1.14478	-1.99036	-2.68542
137.9	0.319336	0.385376	0.385742	0.433838	0.432373	0.329346	-0.12878	-0.51025	-1.1416	-1.99036	-2.68616
138	0.313843	0.385376	0.37793	0.433838	0.422241	0.329346	-0.1272	-0.51257	-1.13306	-1.99976	-2.68542
138.1	0.313843	0.385376	0.37793	0.433838	0.428467	0.331665	-0.12561	-0.51257	-1.12366	-1.98877	-2.67603
138.2	0.316162	0.387695	0.37793	0.428345	0.430786	0.341064	-0.11939	-0.51807	-1.12207	-1.99036	-2.68616
138.3	0.325562	0.385376	0.379517	0.437744	0.440186	0.334839	-0.11939	-0.50867	-1.12524	-1.99976	-2.67761
138.4	0.313843	0.386963	0.385742	0.426025	0.441772	0.341064	-0.11707	-0.50867	-1.11584	-1.99036	-2.67371
138.5	0.313843	0.393188	0.385742	0.426025	0.447998	0.341064	-0.10767	-0.50708	-1.11426	-1.98877	-2.66272
138.6	0.316162	0.393188	0.385742	0.426025	0.447998	0.341064	-0.1178	-0.50085	-1.10803	-1.98254	-2.66589
138.7	0.325562	0.385376	0.372437	0.426025	0.447998	0.327759	-0.11157	-0.51257	-1.10571	-1.99194	-2.65491
138.8	0.317749	0.383789	0.366211	0.418213	0.446411	0.32312	-0.10925	-0.51257	-1.10413	-1.98254	-2.65417
138.9	0.31543	0.377563	0.366211	0.420532	0.432373	0.329346	-0.10767	-0.51257	-1.10413	-1.99036	-2.65491
139	0.30603	0.37915	0.366211	0.429932	0.430054	0.329346	-0.10999	-0.51257	-1.11584	-1.99036	-2.64868
139.1	0.30603	0.385376	0.366211	0.418213	0.422974	0.317627	-0.13269	-0.51257	-1.11584	-1.99036	-2.65808
139.2	0.30603	0.373657	0.367798	0.4198	0.432373	0.317627	-0.13733	-0.52039	-1.11353	-2.00208	-2.64709
139.3	0.294312	0.373657	0.374023	0.426025	0.420654	0.317627	-0.12878	-0.52039	-1.10413	-2.00208	-2.64636
139.4	0.294312	0.373657	0.366211	0.426025	0.422241	0.317627	-0.11939	-0.52039	-1.11194	-2.00989	-2.651
139.5	0.294312	0.373657	0.366211	0.414307	0.428467	0.308228	-0.11939	-0.5321	-1.11035	-2.00989	-2.65808
139.6	0.291992	0.373657	0.354492	0.416626	0.428467	0.299683	-0.1272	-0.52979	-1.11353	-2.02002	-2.65649
139.7	0.282593	0.375977	0.354492	0.418213	0.428467	0.290283	-0.13892	-0.5188	-1.10413	-2.01379	-2.66589
139.8	0.282593	0.385376	0.354492	0.415894	0.428467	0.290283	-0.13733	-0.52197	-1.10645	-2.01538	-2.65881
139.9	0.27478	0.385376	0.354492	0.404907	0.416748	0.278564	-0.13269	-0.5282	-1.12756	-2.02002	-2.67603
140	0.27478	0.377563	0.34668	0.384644	0.415161	0.278564	-0.14124	-0.53992	-1.13696	-2.02319	-2.67603
140.1	0.273193	0.375244	0.345093	0.367432	0.408936	0.278564	-0.16003	-0.54224	-1.14551	-2.02942	-2.68774
140.2	0.266968	0.354126	0.336548	0.365112	0.398804	0.278564	-0.16858	-0.55164	-1.15491	-2.04114	-2.68774
140.3	0.255249	0.352539	0.31311	0.354126	0.389404	0.278564	-0.17798	-0.55322	-1.15491	-2.04114	-2.69556
140.4	0.255249	0.343994	0.302124	0.3479	0.387817	0.268433	-0.1936	-0.57349	-1.15491	-2.05286	-2.70728
140.5	0.25293	0.334595	0.295898	0.336182	0.381592	0.259033	-0.20923	-0.58289	-1.16895	-2.05286	-2.70959
140.6	0.24585	0.333008	0.293579	0.333862	0.379272	0.257446	-0.20923	-0.5907	-1.18616	-2.06067	-2.72839
140.7	0.25293	0.312744	0.270874	0.324463	0.358154	0.251221	-0.22095	-0.59302	-1.18616	-2.06299	-2.71899
140.8	0.235718	0.295532	0.262329	0.315063	0.358154	0.251221	-0.22095	-0.61414	-1.19788	-2.07007	-2.72681
140.9	0.235718	0.293213	0.24353	0.308838	0.356567	0.248901	-0.23035	-0.62195	-1.19946	-2.07471	-2.74084
141	0.223999	0.282227	0.234985	0.2948	0.350342	0.239502	-0.23657	-0.62195	-1.20569	-2.08411	-2.75024
141.1	0.226318	0.276001	0.225586	0.2854	0.34021	0.227783	-0.23657	-0.62354	-1.20569	-2.09192	-2.75806
141.2	0.227905	0.276001	0.225586	0.283813	0.330811	0.227783	-0.23657	-0.62976	-1.21582	-2.0896	-2.76978
141.3	0.227905	0.273682	0.225586	0.267456	0.329224	0.226196	-0.24829	-0.6438	-1.22522	-2.09424	-2.76978
141.4	0.216187	0.264282	0.209961	0.246338	0.311279	0.212158	-0.2561	-0.6532	-1.23853	-2.10364	-2.77759
141.5	0.213867	0.262695	0.19043	0.244751	0.311279	0.200439	-0.2561	-0.65479	-1.25256	-2.11145	-2.79089
141.6	0.191162	0.244751	0.164673	0.236206	0.301147	0.19812	-0.27014	-0.66882	-1.25488	-2.11145	-2.81116
141.7	0.178711	0.242432	0.141968	0.212769	0.280029	0.188721	-0.27954	-0.68286	-1.276	-2.11145	-2.82996
141.8	0.184937	0.221313	0.133423	0.199463	0.276123	0.187134	-0.29126	-0.69385	-1.27759	-2.12476	-2.83618
141.9	0.171631	0.205688	0.120117	0.174438	0.250366	0.182495	-0.32092	-0.71021	-1.29785	-2.13098	-2.85022
142	0.163086	0.192383	0.102905	0.168213	0.237061	0.184814	-0.33423	-0.7196	-1.30884	-2.1333	-2.87134
142.1	0.1521	0.195557	0.09436	0.168213	0.219849	0.169189	-0.35144	-0.73364	-1.31348	-2.14429	-2.90027
142.2	0.15918	0.183838	0.09436	0.161987	0.211304	0.171509	-0.35608	-0.74304	-1.31665	-2.16064	-2.90881
142.3	0.165405	0.165039	0.075562	0.136963	0.204224	0.180908	-0.35376	-0.74304	-1.32129	-2.17395	-2.92053
142.4	0.165405	0.176758	0.08728	0.140869	0.211304	0.182495	-0.36939	-0.74072	-1.31506	-2.18567	-2.93311
142.5	0.163818	0.199463	0.109985	0.156494	0.201904	0.184814	-0.36939	-0.73132	-1.31506	-2.16772	-2.93066
142.6	0.153687	0.201782	0.106812	0.154907	0.197998	0.165283	-0.36707	-0.729	-1.31274	-2.15833	-2.94714
142.7	0.133423	0.182251	0.12793	0.144775	0.178467	0.144165	-0.35608	-0.7196	-1.30566	-2.15674	-2.94946
142.8	0.119263	0.172852	0.129517	0.117432	0.172241	0.155151	-0.35144	-0.72192	-1.31506	-2.16382	-2.95728
142.9	0.141968	0.199463	0.135742	0.121338	0.180786	0.165283	-0.36157	-0.73132	-1.30884	-2.17004	-2.93152
143	0.163086	0.209595	0.138062	0.142456	0.190186	0.183228	-0.34204	-0.72742	-1.27991	-2.17004	-2.89868
143.1	0.191162	0.227539	0.143555	0.170532	0.227661	0.19812	-0.32019	-0.70947	-1.26038	-2.17627	-2.87292
143.2	0.208374	0.240845	0.18103	0.199463	0.266724	0.224609	-0.28967	-0.69458	-1.23853	-2.14819	-2.84241
143.3	0.227905	0.254883	0.209961	0.218994	0.291748	0.247314	-0.2616	-0.6665	-1.22131	-2.12708	-2.82214
143.4	0.249756	0.312744	0.237305	0.233032	0.326904	0.256714	-0.24048	-0.64697	-1.19788	-2.10754	-2.7854
143.5	0.278687	0.344727	0.302124	0.259644	0.348755	0.298828	-0.203	-0.61646	-1.16821	-2.08801	-2.74011
143.6	0.300537	0.40564	0.386475	0.268188	0.369873	0.339478	-0.17249	-0.58057	-1.13538	-2.07556	-2.69946
143.7	0.345093	0.486938	0.44043	0.34082	0.408936	0.419189	-0.14209	-0.51575	-1.05103	-2.03333	-2.65808
143.8	0.429443	0.53772	0.483398	0.416626	0.497192	0.458252	-0.06238	-0.47742	-1.02991	-1.98022	-2.61511
143.9	0.450562	0.563477	0.520874	0.454956	0.550293	0.497314	-0.02954	-0.42273	-1.01978	-1.89038	-2.56042
144	0.468506	0.602539	0.557617	0.483032	0.600342	0.53479	0.00171	-0.38525	-0.99316	-1.84351	-2.53699
144.1	0.49353	0.635376	0.604492	0.52832	0.633179	0.554321	0.00171	-0.36182	-0.97839	-1.82861	-2.49634
144.2	0.550537	0.661133	0.592773	0.605713	0.655762	0.583252	0.05481	-0.32117	-0.95178	-1.81067	-2.49243
144.3	0.583374	0.690063	0.59668	0.644775	0.717529	0.600464	0.08606	-0.28601	-0.93457	-1.76147	-2.45337
144.4	0.590454	0.663452	0.59436	0.668213	0.758911	0.588745	0.11499	-0.26416	-0.94629	-1.75366	-2.43542
144.5	0.488037	0.53772	0.526367	0.619019	0.769043	0.507446	0.102539	-0.24768	-1.01038	-1.72083	-2.43225
144.6	0.476318	0.553345	0.491211	0.539307	0.641724	0.477783	-0.00378	-0.27979	-0.97839	-1.73718	-2.43225
144.7	0.526367	0.565796	0.475586	0.495605	0.623779	0.516846	0.05249	-0.28601	-0.92835	-1.87708	-2.52527
144.8	0.53186	0.609619	0.49353	0.455688	0.634766	0.569946	0.125977	-0.29614	-0.89087	-1.85913	-2.49792
144.9	0.290405	0.465088	0.522461	0.401855	0.571411	0.564453	0.21582	-0.31885	-0.85254	-1.84192	-2.42834
145	-0.21814	-0.08337	0.445923	-0.27942	0.44873	0.277832	0.051758	-0.32349	-1.06433	-1.849	-2.41357
145.1	-1.10254	-1.05212	-0.19702	-1.30371	-0.22937	-0.3855	-0.65064	-0.55322	-1.84631	-2.10437	-2.47217
145.2	-1.14636	-1.11694	-1.19946	-1.27002	-1.21606	-1.37927	-1.70605	-1.33289	-2.75647	-2.87476	-3.15881
145.3	-1.3291	-1.22083	-1.14478	-1.39111	-1.24341	-1.35742	-1.76074	-2.33362	-2.80566	-3.77234	-3.90649
145.4	-1.4408	-1.33728	-1.46899	-1.47009	-1.30273	-1.5105	-1.89441	-2.10168	-2.8822	-3.61853	-4.31116
145.5	-1.50806	-1.33569	-1.59863	-1.48254	-1.46057	-1.56128	-1.95996	-2.26648	-3.04004	-3.77783	-4.37207
145.6	-1.5033	-1.39197	-1.61816	-1.54895	-1.49573	-1.59875	-1.99829	-2.29773	-3.12756	-3.86768	-4.52527
145.7	-1.60413	-1.40991	-1.55566	-1.58569	-1.48169	-1.61755	-2.04517	-2.35864	-3.19238	-3.90442	-4.5791
145.8	-1.65491	-1.48181	-1.60803	-1.63025	-1.54187	-1.6355	-2.04126	-2.39539	-3.151	-3.95911	-4.59558
145.9	-1.70728	-1.5896	-1.62988	-1.7052	-1.59338	-1.69019	-2.05298	-2.42896	-3.12915	-3.99268	-4.61975
146	-1.77832	-1.67712	-1.62598	-1.76306	-1.68091	-1.74878	-2.15063	-2.45557	-3.11816	-4.02319	-4.7135
146.1	-1.81665	-1.72009	-1.62207	-1.75757	-1.72546	-1.79333	-2.22876	-2.47192	-3.15259	-4.00989	-4.75964
146.2	-1.87366	-1.79822	-1.73926	-1.80994	-1.72778	-1.8175	-2.27173	-2.30481	-3.21509	-4.07471	-4.86511
146.3	-1.90259	-1.88184	-1.80566	-1.86926	-1.7981	-1.86755	-2.39514	-2.35864	-3.29163	-4.13806	-4.95178
146.4	-1.9635	-1.95056	-1.87439	-1.92712	-1.86218	-1.93469	-2.47412	-2.30554	-3.36975	-4.18958	-5.06274
146.5	-2.04321	-2.00916	-2.15491	-1.95056	-1.90747	-1.99646	-2.55298	-2.51489	-3.49707	-4.2583	-5.13464
146.6	-2.03064	-2.11694	-2.2041	-1.96143	-1.91296	-2.09094	-2.60999	-3.01025	-3.78149	-4.32007	-5.22131
146.7	-2.33691	-2.19202	-2.2135	-2.31616	-1.90674	-2.15662	-2.74207	-3.10632	-3.87756	-4.37317	-5.39795
146.8	-2.53699	-2.20056	-2.17749	-2.41309	-2.26526	-2.19641	-2.86389	-3.1001	-3.92676	-4.45911	-5.42139
146.9	-2.84558	-2.65686	-2.37366	-2.72009	-2.41919	-2.39404	-2.93262	-3.13757	-4.00098	-4.52942	-5.64868
147	-3.18152	-3.03027	-2.43066	-3.02002	-2.64893	-2.64404	-3.22803	-3.17737	-4.17908	-4.66614	-5.58228
147.1	-3.49792	-3.36694	-2.85181	-3.30908	-2.96765	-2.87305	-3.45605	-3.37268	-4.42761	-4.81775	-5.86353
147.2	-3.66821	-3.47949	-3.14478	-3.48254	-3.26367	-3.12842	-3.7085	-3.56177	-4.7002	-5.08252	-6.28699
147.3	-3.5979	-3.42712	-3.40881	-3.50293	-3.47778	-3.36829	-3.94202	-3.83447	-4.89783	-5.33728	-6.61743
147.4	-3.56824	-3.41077	-3.46423	-3.48022	-3.44812	-3.54565	-4.08813	-4.10474	-5.03381	-5.58728	-6.7854
147.5	-3.56897	-3.39819	-3.51978	-3.44275	-3.44653	-3.5863	-4.16394	-4.3313	-5.05493	-5.81067	-6.77527
147.6	-3.52991	-3.38184	-3.49939	-3.45056	-3.40283	-3.5636	-4.16003	-4.47583	-5.03381	-5.93567	-6.74243
147.7	-3.49475	-3.35681	-3.46191	-3.42786	-3.39185	-3.5863	-4.13342	-4.49231	-5.01819	-5.92163	-6.71277
147.8	-3.49866	-3.37244	-3.46899	-3.39746	-3.35046	-3.53552	-4.08191	-4.48132	-4.99634	-5.97241	-6.70886
147.9	-3.50806	-3.37952	-3.43616	-3.35291	-3.35828	-3.54333	-4.05457	-4.5282	-4.94946	-5.96924	-6.64246
148	-3.42761	-3.28809	-3.42517	-3.26538	-3.29578	-3.46521	-4.0061	-4.47119	-4.91431	-5.96069	-6.63074
148.1	-3.32996	-3.15051	-3.47205	-3.17236	-3.20435	-3.44568	-4.00928	-4.44849	-4.82837	-5.91223	-6.55884
148.2	-3.17761	-2.97949	-3.44702	-3.01697	-3.08643	-3.37378	-3.89832	-4.5321	-4.73621	-5.92554	-6.51746
148.3	-2.98376	-2.7428	-3.21814	-2.78809	-2.96143	-3.26367	-3.72803	-4.50244	-4.65259	-5.94348	-6.43311
148.4	-2.75256	-2.58496	-2.9729	-2.60596	-2.7489	-3.11523	-3.56396	-4.422	-4.5354	-5.92712	-6.32214
148.5	-2.64868	-2.48499	-2.67212	-2.46851	-2.58643	-2.93164	-3.31006	-4.19849	-4.32751	-5.74353	-6.14319
148.6	-2.56116	-2.44275	-2.57129	-2.37476	-2.46375	-2.79102	-3.11865	-3.91724	-4.18152	-5.46924	-5.88074
148.7	-2.54553	-2.42163	-2.54553	-2.37866	-2.37622	-2.64722	-3.02332	-3.57275	-4.07129	-5.224	-5.74634
148.8	-2.56506	-2.43726	-2.47522	-2.40833	-2.31921	-2.59412	-2.97876	-3.44617	-3.99792	-5.04272	-5.65808
148.9	-2.64001	-2.50366	-2.42285	-2.44116	-2.32617	-2.54565	-2.94128	-3.36182	-3.95569	-4.95679	-5.64087
149	-2.64087	-2.5365	-2.43689	-2.49426	-2.36292	-2.49097	-2.92871	-3.30322	-3.96191	-4.89893	-5.61511
149.1	-2.65332	-2.56775	-2.5072	-2.51538	-2.39575	-2.51904	-2.98657	-3.25476	-3.96191	-4.89893	-5.65491
149.2	-2.68225	-2.56775	-2.55017	-2.5271	-2.39734	-2.54956	-3.03186	-3.29614	-4.03381	-4.94189	-5.69006
149.3	-2.7002	-2.57007	-2.56738	-2.52942	-2.40198	-2.5675	-3.03186	-3.40552	-4.05176	-4.99817	-5.70178
149.4	-2.73303	-2.59509	-2.56738	-2.54504	-2.40588	-2.56519	-3.02722	-3.4563	-4.06348	-4.99976	-5.71899
149.5	-2.75879	-2.63647	-2.5697	-2.58801	-2.42078	-2.56519	-3.03577	-3.44849	-4.07056	-5.00049	-5.70337
149.6	-2.81348	-2.68176	-2.58301	-2.63257	-2.45508	-2.56909	-3.04517	-3.46338	-4.08301	-4.98645	-5.70728
149.7	-2.84631	-2.72168	-2.60876	-2.65991	-2.46765	-2.60815	-3.08105	-3.4563	-4.11584	-4.99658	-5.73462
149.8	-2.88538	-2.724	-2.67126	-2.65991	-2.48242	-2.61438	-3.10767	-3.46179	-4.15955	-5.00989	-5.75098
149.9	-2.88147	-2.70447	-2.67285	-2.61853	-2.50122	-2.61987	-3.12952	-3.49536	-4.16663	-5.05286	-5.76587
150	-2.85413	-2.67712	-2.68457	-2.55676	-2.47778	-2.64954	-3.15222	-3.52661	-4.17212	-5.08643	-5.79712
150.1	-2.81738	-2.62402	-2.65881	-2.50684	-2.42468	-2.63708	-3.12329	-3.52661	-4.17834	-5.09973	-5.81274
150.2	-2.77209	-2.58337	-2.59863	-2.43567	-2.3645	-2.59485	-3.06238	-3.50793	-4.1377	-5.11377	-5.77136
150.3	-2.72839	-2.51697	-2.55176	-2.38647	-2.32703	-2.55505	-3.01392	-3.4657	-4.07446	-5.0896	-5.72131
150.4	-2.7002	-2.46387	-2.50098	-2.37244	-2.27698	-2.49097	-2.97485	-3.41101	-4.02991	-5.05518	-5.68311
150.5	-2.68384	-2.46851	-2.44788	-2.3396	-2.29187	-2.43628	-2.93579	-3.36804	-3.98071	-5.00757	-5.63147
150.6	-2.62292	-2.42712	-2.44629	-2.27869	-2.26526	-2.42847	-2.93579	-3.32275	-3.97131	-4.95911	-5.57446
150.7	-2.44788	-2.35217	-2.43848	-2.18884	-2.19971	-2.37927	-2.89673	-3.24695	-3.93457	-4.92163	-5.54321
150.8	-2.36743	-2.21777	-2.36353	-2.10132	-2.052	-2.30664	-2.81787	-3.24695	-3.8822	-4.89893	-5.55029
150.9	-2.35645	-2.17163	-2.19629	-2.08411	-2.01062	-2.14331	-2.65222	-3.20557	-3.73926	-4.89819	-5.40967
151	-2.35413	-2.15686	-2.1416	-2.14038	-1.9325	-2.05347	-2.54907	-3.13135	-3.66431	-4.82007	-5.31897
151.1	-2.30261	-2.07007	-2.09631	-2.06934	-1.85669	-2.0675	-2.52563	-2.9751	-3.62366	-4.6615	-5.27136
151.2	-2.06433	-1.98804	-2.00098	-1.79272	-1.86682	-2.04883	-2.47412	-2.92114	-3.54321	-4.59973	-5.20886
151.3	-1.26978	-1.14978	-1.9939	-0.7959	-1.75049	-1.98083	-2.38184	-2.92273	-3.53223	-4.56299	-5.13538
151.4	-0.1377	0.021362	-1.8783	0.315063	-0.6543	-1.82849	-2.25842	-2.96179	-3.44324	-4.52942	-5.12988
151.5	0.227173	0.306519	-0.67358	0.519043	0.359741	-1.11365	-1.11707	-2.85168	-2.65173	-4.50208	-4.51978
151.6	0.490356	0.485352	0.18335	0.762695	0.683105	0.143433	-0.3053	-2.47974	-1.39392	-4.35205	-3.12207
151.7	0.645874	0.704956	0.426392	1.01819	0.870605	0.42627	0.09314	-1.04932	-1.07678	-3.53174	-2.77136
151.8	0.791138	0.883789	0.727905	1.20801	1.07532	0.64502	0.359497	-0.5719	-0.69324	-2.48413	-2.40808
151.9	0.909912	1.00879	0.888062	1.3916	1.26904	0.786377	0.496216	-0.28284	-0.49866	-2.09351	-2.22217
152	1.05054	1.151	1.08813	1.51428	1.40344	0.931641	0.652466	-0.0415	-0.33923	-1.91455	-2.05811
152.1	1.15991	1.27673	1.2373	1.63306	1.55188	1.13086	0.807129	0.134277	-0.17212	-1.6427	-1.90027
152.2	1.27319	1.42126	1.36694	1.75879	1.69092	1.31213	0.980591	0.304565	-0.01746	-1.45447	-1.78699
152.3	1.39038	1.53931	1.49121	1.86353	1.82532	1.48792	1.1095	0.468628	0.124756	-1.26147	-1.67761
152.4	1.49353	1.63611	1.599	1.98145	1.93628	1.6676	1.25244	0.599121	0.251343	-1.08484	-1.59399
152.5	1.59741	1.73694	1.71228	2.08777	2.0636	1.83948	1.38843	0.712402	0.359131	-0.91223	-1.51746
152.6	1.70129	1.83301	1.82788	2.18457	2.15344	2.00513	1.50793	0.825684	0.474731	-0.75916	-1.42761
152.7	1.82324	1.93457	1.91699	2.26355	2.26123	2.14648	1.64307	0.962402	0.601318	-0.6521	-1.3479
152.8	1.849	2.01038	2.00134	2.34241	2.34802	2.32153	1.75952	1.07336	0.694336	-0.51538	-1.27991
152.9	1.9021	2.07129	2.09827	2.36743	2.41125	2.40979	1.86499	1.17334	0.778687	-0.41065	-1.21667
153	1.96069	2.14087	2.1123	2.40491	2.44409	2.427	1.92358	1.27881	0.826294	-0.30444	-1.17834
153.1	2.03259	2.15881	2.18726	2.44165	2.47766	2.4762	1.9845	1.36243	0.860718	-0.20129	-1.16199
153.2	2.07947	2.17444	2.2467	2.46118	2.53162	2.51453	2.047	1.42334	0.89978	-0.16223	-1.15491
153.3	2.10681	2.17908	2.2865	2.49243	2.55347	2.52698	2.07361	1.46399	0.948242	-0.14038	-1.11121
153.4	2.11853	2.20337	2.31934	2.52759	2.58313	2.52698	2.08215	1.52258	0.984131	-0.10986	-1.10181
153.5	2.13416	2.22754	2.35291	2.51819	2.61206	2.56531	2.09155	1.5874	1.02478	-0.14429	-1.10962
153.6	2.13647	2.24243	2.38574	2.52917	2.60425	2.6012	2.10095	1.63354	1.02478	-0.15442	-1.12915
153.7	2.15759	2.2666	2.40137	2.54944	2.61438	2.6106	2.10168	1.66321	1.03882	-0.17004	-1.13379
153.8	2.14746	2.27991	2.4303	2.56824	2.63318	2.61218	2.12439	1.68274	1.05762	-0.17004	-1.17371
153.9	2.15759	2.30566	2.43884	2.57678	2.6394	2.64026	2.14075	1.7179	1.06775	-0.18408	-1.20178
154	2.19507	2.33228	2.45764	2.58777	2.65735	2.64966	2.16345	1.7179	1.08179	-0.18176	-1.23071
154.1	2.20837	2.35645	2.46777	2.59631	2.69177	2.65198	2.18213	1.72803	1.07947	-0.18335	-1.24475
154.2	2.224	2.35571	2.50757	2.6073	2.71204	2.6825	2.20093	1.75073	1.09509	-0.18958	-1.26587
154.3	2.21619	2.3783	2.52795	2.61584	2.72302	2.69104	2.21423	1.7749	1.09509	-0.18958	-1.30334
154.4	2.21851	2.39868	2.5365	2.62524	2.72925	2.71216	2.23218	1.80774	1.10449	-0.18018	-1.33386
154.5	2.22791	2.39319	2.5592	2.64087	2.73157	2.71216	2.2345	1.82178	1.09741	-0.20129	-1.37366
154.6	2.23181	2.40881	2.56934	2.64709	2.74329	2.72156	2.25171	1.83899	1.09509	-0.21533	-1.39478
154.7	2.26697	2.41663	2.58887	2.70105	2.7644	2.72778	2.25171	1.83667	1.11072	-0.22864	-1.37915
154.8	2.27087	2.44629	2.61462	2.72913	2.78394	2.74341	2.26343	1.82727	1.12793	-0.19507	-1.41272
154.9	2.28882	2.49866	2.62793	2.72839	2.79956	2.76135	2.26501	1.83118	1.19275	-0.20129	-1.44397
155	2.2998	2.5166	2.67712	2.71973	2.85193	2.79028	2.31262	1.86084	1.20679	-0.18958	-1.4635
155.1	2.27869	2.53931	2.67871	2.74243	2.87378	2.80981	2.32593	1.89758	1.20679	-0.18176	-1.49402
155.2	2.25916	2.54785	2.66858	2.73621	2.89172	2.82935	2.34387	1.92102	1.22791	-0.17004	-1.53931
155.3	2.26538	2.54712	2.69666	2.73071	2.8855	2.8114	2.37048	1.9093	1.24902	-0.15442	-1.56348
155.4	2.26855	2.53223	2.70996	2.67603	2.87219	2.7981	2.3728	1.91089	1.25134	-0.15833	-1.61353
155.5	2.25366	2.52209	2.72949	2.64868	2.88159	2.7887	2.34937	1.91943	1.24744	-0.15283	-1.62134
155.6	2.22009	2.50024	2.74121	2.61353	2.89722	2.8075	2.33923	1.93115	1.27478	-0.17004	-1.65649
155.7	2.1748	2.47522	2.69666	2.53699	2.87146	2.80432	2.3064	1.92102	1.24902	-0.18335	-1.69788
155.8	2.08179	2.45569	2.6842	2.40491	2.85034	2.77234	2.26965	1.91479	1.23962	-0.23486	-1.74634
155.9	1.96619	2.41663	2.64197	2.29712	2.82849	2.73792	2.24939	1.86243	1.2146	-0.27783	-1.81116
156	1.74902	2.30103	2.58655	2.41821	2.7644	2.71765	2.19702	1.83276	1.24121	-0.3302	-1.79712
156.1	2.00757	2.151	2.4248	2.69556	2.61047	2.64966	2.1283	1.80615	1.20837	-0.38648	-1.84558
156.2	2.25525	2.10254	2.41699	3.04712	2.31677	2.5426	2.03137	1.79211	0.937256	-0.48328	-2.10803
156.3	2.54431	2.38538	2.47327	3.44714	2.39722	2.41687	1.92749	1.63196	0.741211	-0.60913	-1.01428
156.4	2.77246	2.67444	2.60059	3.8291	2.78394	2.45044	1.98608	1.40698	1.05994	-0.56458	0.29895
156.5	3.04272	3.04163	2.98181	3.84949	3.07922	2.52075	2.23218	1.65698	1.57324	0.147949	2.95679
156.6	3.27478	3.44556	3.46155	3.88147	3.37927	2.95825	2.65247	1.8999	2.33179	1.01746	4.1615
156.7	3.4209	3.47363	3.43652	3.8573	3.7644	3.25903	3.17126	2.45776	2.49121	2.56042	2.79272
156.8	3.39819	3.50415	3.50916	3.96973	3.70581	3.61292	3.36499	2.95459	2.51697	2.62451	2.11926
156.9	3.62866	3.53845	3.59595	4.31824	3.73083	3.85437	3.44153	2.9054	2.63184	2.10571	2.06934
157	3.86304	3.75964	3.60291	2.19165	3.69019	3.90356	3.48218	3.05542	2.61145	2.08154	1.92944
157.1	1.91077	3.92444	3.69043	0.947876	3.79175	3.88794	3.40869	3.0874	2.64905	2.07056	1.87158
157.2	0.616211	2.27051	3.54041	-0.04041	4.13391	4.01294	3.39465	3.12573	2.67395	1.97839	1.73962
157.3	-0.23926	1.05566	1.73267	-0.44507	2.60352	4.16602	3.64392	3.18738	3.01233	2.026	1.09351
157.4	-0.7572	-0.01074	0.59436	-0.95129	1.1394	2.24414	1.88135	3.50769	1.27869	2.13147	0.166138
157.5	-0.99548	-0.39429	-0.26502	-1.0802	0.0011	0.846558	0.538452	1.69995	-0.000977	0.69165	-0.26819
157.6	-1.16895	-0.89514	-0.67127	-1.18567	-0.43091	-0.0144	-0.35449	0.371826	-0.86975	-0.16455	-0.86902
157.7	-1.35095	-1.14905	-0.92358	-1.25134	-0.76917	-0.47852	-0.92334	-0.547	-1.36975	-1.03406	-1.32764
157.8	-1.49084	-1.35449	-1.1228	-1.28491	-0.99805	-0.85498	-1.24902	-1.21643	-1.81189	-1.65759	-1.69482
157.9	-1.51196	-1.38184	-1.27832	-1.29431	-1.15747	-1.08313	-1.51855	-1.47668	-2.06042	-1.94812	-1.97839
158	-1.53613	-1.42163	-1.34705	-1.34973	-1.24731	-1.22375	-1.6897	-1.73914	-2.23071	-2.245	-2.15491
158.1	-1.56897	-1.45996	-1.38538	-1.39038	-1.302	-1.34253	-1.76392	-1.8446	-2.27209	-2.44348	-2.3385
158.2	-1.58459	-1.48181	-1.45251	-1.41382	-1.31531	-1.37146	-1.83582	-1.92273	-2.33069	-2.58411	-2.44324
158.3	-1.61194	-1.50366	-1.49866	-1.46069	-1.33325	-1.44641	-1.84827	-2.01099	-2.37915	-2.67786	-2.54712
158.4	-1.63147	-1.5365	-1.55798	-1.5271	-1.36682	-1.48706	-1.88428	-2.08289	-2.42444	-2.72864	-2.62366
158.5	-1.7002	-1.57715	-1.56897	-1.58569	-1.40515	-1.5199	-1.91235	-2.11804	-2.50024	-2.77942	-2.72449
158.6	-1.74866	-1.60681	-1.60254	-1.63879	-1.43481	-1.54565	-1.94202	-2.13916	-2.54163	-2.85364	-2.83228
158.7	-1.80103	-1.65759	-1.67676	-1.68958	-1.49573	-1.59253	-1.97644	-2.17896	-2.5885	-2.92944	-2.91431
158.8	-1.84863	-1.69897	-1.72595	-1.75134	-1.57312	-1.65735	-2.03735	-2.23523	-2.66345	-2.99426	-3.026
158.9	-1.901	-1.75916	-1.75879	-1.79504	-1.63245	-1.68396	-2.09045	-2.2915	-2.73853	-3.04895	-3.09558
159	-1.9541	-1.80994	-1.80017	-1.80603	-1.6731	-1.73547	-2.14514	-2.34534	-2.80176	-3.10437	-3.15881
159.1	-1.98694	-1.83728	-1.85803	-1.82239	-1.71448	-1.7738	-2.18738	-2.4032	-2.8479	-3.16772	-3.23071
159.2	-2.00256	-1.86926	-1.87598	-1.83411	-1.75671	-1.80579	-2.24048	-2.44617	-2.89001	-3.22083	-3.32837
159.3	-2.0166	-1.88806	-1.90723	-1.85291	-1.79651	-1.82068	-2.28345	-2.48291	-2.94788	-3.25439	-3.4198
159.4	-2.02759	-1.89355	-1.92749	-1.84583	-1.84106	-1.82922	-2.32874	-2.52429	-2.97131	-3.30676	-3.48462
159.5	-2.04395	-1.91541	-1.94788	-1.85681	-1.83093	-1.85034	-2.34985	-2.56567	-3.01978	-3.36768	-3.526
159.6	-2.04944	-1.91931	-1.9541	-1.86536	-1.83716	-1.87219	-2.34985	-2.60242	-3.03381	-3.43335	-3.55652
159.7	-2.07288	-1.92322	-1.9541	-1.87634	-1.83557	-1.88318	-2.34985	-2.63208	-3.04785	-3.47083	-3.5885
159.8	-2.06665	-1.91772	-1.9541	-1.87476	-1.83093	-1.89172	-2.35767	-2.63367	-3.06506	-3.50049	-3.62915
159.9	-2.06738	-1.91931	-1.96973	-1.84351	-1.8512	-1.91443	-2.34985	-2.65479	-3.07678	-3.51147	-3.6698
160	-2.04553	-1.93103	-1.98376	-1.83569	-1.8645	-1.92688	-2.35608	-2.66882	-3.07678	-3.52161	-3.69946
160.1	-2.04944	-1.9115	-1.97913	-1.84973	-1.87622	-1.948	-2.38501	-2.68054	-3.0979	-3.54114	-3.73071
160.2	-2.05103	-1.88806	-1.95801	-1.85291	-1.85278	-1.92847	-2.41235	-2.70239	-3.08691	-3.56458	-3.74243
160.3	-2.03381	-1.91541	-1.96814	-1.82788	-1.82544	-1.91443	-2.41785	-2.71729	-3.07446	-3.59351	-3.74866
160.4	-2.02991	-1.89587	-1.98303	-1.82166	-1.83093	-1.92456	-2.40845	-2.68835	-3.06897	-3.59583	-3.79089
160.5	-2.00098	-1.89587	-1.96423	-1.79895	-1.83557	-1.94641	-2.40686	-2.68286	-3.09241	-3.60205	-3.81274
160.6	-1.98462	-1.89587	-1.95569	-1.79041	-1.81921	-1.92847	-2.40063	-2.70557	-3.08301	-3.63257	-3.80493
160.7	-1.97363	-1.88025	-1.93066	-1.77161	-1.80591	-1.90112	-2.39832	-2.71021	-3.07214	-3.64893	-3.83228
160.8	-1.95569	-1.85681	-1.91272	-1.75916	-1.78638	-1.91443	-2.3811	-2.70166	-3.06116	-3.64038	-3.82446
160.9	-1.94324	-1.85449	-1.8877	-1.73181	-1.75513	-1.91675	-2.34595	-2.68835	-3.04553	-3.64661	-3.83386
161	-1.92053	-1.82947	-1.86035	-1.70679	-1.73718	-1.8894	-2.32019	-2.67041	-3.04944	-3.62939	-3.84009
161.1	-1.8916	-1.81384	-1.82678	-1.68335	-1.72229	-1.8855	-2.27332	-2.66492	-3.02991	-3.63879	-3.85571
[truncated: 218 more rows]

## Sheet: Figure 2C (right)
[4C6 TCR] (uM)	LWMRLLPLL Response Units	QLPRLFPPL Response Units
[truncated: 11 more rows]

[truncated: 15 more sheets: Figure 4A, Figure 5A, Figure 6C, Figure 6D, Figure 7 (left), Figure 7 (center), Figure 7 (right), Supplementary Figure 2, Supplimentary Figure 4C (left) , Supplimentary Figure 4C (right), Supplementary Figure 5A, Supplementary Figure 6, Supplementary Figure 7, Supplementary Figure 8B, Supplementary Figure 8C]
